# Supplementary material for: Potential Biomarkers for Feed Efficiency-Related Traits in Nelore Cattle Identified by Co-expression Network and Integrative Genomics Analyses
Source: Front Genet. 2020 Mar 4;11:189. doi: 10.3389/fgene.2020.00189 (PMC7064723; doi:10.3389/fgene.2020.00189)
Supplement: Supplementary file 1 [file Data_Sheet_1.zip]

Archive with 3 entries (2 files):
- data_frontiers/
- data_frontiers/Supplementary_Material01_Frontiers.xlsx
- data_frontiers/Supplementary_Material02_Frontiers.pdf
