# Supplementary material for: Potential Biomarkers for Feed Efficiency-Related Traits in Nelore Cattle Identified by Co-expression Network and Integrative Genomics Analyses
Source: Front Genet. 2020 Mar 4;11:189. doi: 10.3389/fgene.2020.00189 (PMC7064723; doi:10.3389/fgene.2020.00189)
Supplement: Supplementary file 1 [file Data_Sheet_1.zip › data_frontiers/Supplementary_Material01_Frontiers.xlsx]

## Sheet: S0
Potential biomarkers for feed efficiency-related traits in Nelore cattle identified by co-expression network and integrative genomics analyses
Supplementary material: Table S0 Alignment statistics for muscle samples
animal_id	#_input_reads	#_uniquely_mapped	%_uniquely_mapped
A1	24402141	18085254	0.7411
A2	17994188	15661511	0.8704
A3	19515973	16743166	0.8579
A4	28000000	24537334	0.8763
A5	11809897	10284542	0.8708
A6	24892347	21996939	0.8837
A7	30909713	27398089	0.8864
A8	28784403	25223071	0.8763
A9	22843252	20059326	0.8781
A10	25104429	21258889	0.8468
A11	16430802	13117931	0.7984
A12	20402615	18107638	0.8875
A13	17016093	15123285	0.8888
A14	23347222	20342982	0.8713
A15	25555642	22809069	0.8925
A16	16787956	15070262	0.8977
A17	23417513	19991510	0.8537
A18	26552655	23426543	0.8823
A19	28774664	25915998	0.9007
A20	19143925	17004103	0.8882
A21	24333748	21105050	0.8673
A22	22826169	19962618	0.8745
A23	22674862	19683341	0.8681
A24	10868199	9328126	0.8583
A25	16966822	14775402	0.8708
A26	18438267	16178628	0.8774
A27	18008744	15954240	0.8859
A28	15790538	13755324	0.8711
A29	18472624	16049602	0.8688
A30	16208184	14087402	0.8692
A31	9750782	8293064	0.8505
A32	17826480	13594366	0.7626
A33	28694274	25313740	0.8822
A34	15760507	13359639	0.8477
A35	23865657	20881653	0.875
A36	20543177	17938620	0.8732
A37	23449682	20471739	0.873
A38	16541532	14311437	0.8652
A39	12364059	9865745	0.7979
A40	15945396	13832029	0.8675
A41	14205482	10956526	0.7713
A42	25603337	21839985	0.853
A43	10694582	9318743	0.8714
A44	19170664	17125453	0.8933
A45	14329952	11597551	0.8093
A46	20502629	17897021	0.8729
A47	16659299	14778141	0.8871
A48	8914570	7560658	0.8481
A49	21384775	19111627	0.8937
A50	13854887	11789192	0.8509
A51	15319695	13842081	0.9035
A52	16041545	14245854	0.8881
A53	14348041	11244978	0.7837
A54	16492332	12678392	0.7687
A55	13764977	11097419	0.8062
A56	13673889	11327928	0.8284
A57	13660851	12172637	0.8911
A58	11198233	9094877	0.8122
A59	17239502	15086648	0.8751
A60	19469619	16863641	0.8662
A61	16980286	14814691	0.8725
A62	13585787	11489925	0.8457
A63	18077839	16173423	0.8947
A64	17103428	15022431	0.8783
A65	17132630	15073330	0.8798
A66	19449491	16696304	0.8584
A67	21590335	18799900	0.8708
A68	16051179	13937754	0.8683
A69	19373655	16561664	0.8549
A70	16224866	14028475	0.8646
A71	17086472	13946860	0.8163
A72	20126457	17383223	0.8637
A73	12467177	10655476	0.8547
A74	19772390	17457335	0.8829
A75	20039310	16432942	0.82
A76	21758591	18229376	0.8378
A77	23852075	20587406	0.8631
A78	19473132	16889922	0.8673
A79	15566437	11892732	0.764
A80	21394888	18380984	0.8591
A81	17465814	15141754	0.8669
A82	14522449	12402711	0.854
A83	8788444	7624640	0.8676
A84	21970340	19033107	0.8663
A85	23963188	19083885	0.7964
A86	20646680	17731679	0.8588
A87	4056982	3448382	0.85
A88	11134737	8977645	0.8063
A89	15614779	13436798	0.8605
A90	26789445	23477784	0.8764
A91	13126797	11275982	0.859
A92	15779026	12207226	0.7736
A93	25669556	21028222	0.8192
A94	26384305	23180005	0.8786
A95	10195741	8467143	0.8305
A96	14881947	13217484	0.8882
A97	14068095	12035027	0.8555
A98	10668706	9031583	0.8465
A99	8145024	7060636	0.8669
A100	11121543	8929101	0.8029
A101	22508246	19536669	0.868
A102	26515670	23842889	0.8992
A103	13292497	11215986	0.8438
A104	20435049	17462286	0.8545
A105	9806150	8403390	0.857
A106	14751099	11868649	0.8046
A107	10855245	8951068	0.8246
A108	17652934	15447774	0.8751
A109	25840885	22549491	0.8726
A110	11029876	8879721	0.8051
A111	18188757	14722055	0.8094
A112	19933185	16731875	0.8394
A113	16514897	14548884	0.881
A114	17135115	12846922	0.7497
A115	16613888	13636237	0.8208
A116	18445561	14168618	0.7681
A117	10901477	9619324	0.8824
A118	9457695	8075804	0.8539
A119	16486169	12895978	0.7822
A120	15895372	12865816	0.8094
A121	12403128	10394619	0.8381
A122	27847845	23950274	0.86
A123	24539101	21668321	0.883
A124	22926816	20108353	0.8771
A125	23432778	20336393	0.8679
A126	20526541	16780504	0.8175
A127	22315506	19580183	0.8774
A128	22460441	19357095	0.8618
A129	19809136	17005186	0.8585
A130	17829064	15641337	0.8773
A131	16483864	14596583	0.8855
A132	20135670	17645818	0.8763
A133	21303532	18670026	0.8764
A134	19203422	16824681	0.8761
A135	27152672	23884381	0.8796
A136	26062913	23323252	0.8949
A137	12631770	10573330	0.837
A138	16661967	14604599	0.8765
A139	19311443	16950552	0.8777
A140	19556956	16761891	0.8571
A141	24806124	21957587	0.8852
A142	19887559	17683125	0.8892
A143	20564530	17651099	0.8583
A144	18775996	16616715	0.885
A145	23493140	20866454	0.8882
A146	23860399	20648892	0.8654
A147	15085399	12902307	0.8553
A148	25917006	22982430	0.8868
A149	13945201	12279417	0.8805
A150	13333995	12124534	0.9093
A151	20609203	18330524	0.8894
A152	22650960	20357123	0.8987
A153	9793017	8405326	0.8583
A154	18454296	16070330	0.8708
A155	15100127	13426376	0.8892
A156	23472577	20824744	0.8872
A157	25050051	21946626	0.8761
A158	21545948	18084360	0.8393
A159	19480786	17427941	0.8946
A160	16586719	14100431	0.8501
A161	17139378	14753612	0.8608
A162	14125704	11717945	0.8295
A163	18979741	16640607	0.8768
A164	18158924	15604771	0.8593
A165	18016292	15682339	0.8705
A166	17566155	15042850	0.8564
A167	12337564	10377264	0.8411
A168	24655108	21408418	0.8683
A169	19435891	16882411	0.8686
A170	8480424	7169359	0.8454
A171	10814703	9230586	0.8535
A172	21969818	19558696	0.8903
A173	19368976	16601824	0.8571
A174	23480026	20126682	0.8572
A175	19559344	16894372	0.8637
A176	22992675	20214228	0.8792
A177	27713398	24593745	0.8874
A178	10325986	8710464	0.8435
A179	37148936	31391859	0.845
A180	15753807	12906724	0.8193
Average	1.85274e+07	1.59383e+07	0.857537

## Sheet: S1
Potential biomarkers for feed efficiency-related traits in Nelore cattle identified by co-expression network and integrative genomics analyses
Supplementary material: Table S1 Explained variance of the ME
Module	expression variation
MEblack	0.529162
MEblue	0.341167
MEbrown	0.34846
MEcyan	0.45537
MEdarkgreen	0.474325
MEdarkgrey	0.471252
MEdarkred	0.422468
MEdarkturquoise	0.546129
MEgreen	0.371212
MEgreenyellow	0.470074
MEgrey	0.120013
MEgrey60	0.672276
MElightcyan	0.404563
MElightgreen	0.378664
MElightyellow	0.61421
MEmagenta	0.341047
MEmidnightblue	0.506622
MEorange	0.53525
MEpink	0.481341
MEpurple	0.351808
MEroyalblue	0.631024
MEtan	0.628123
MEturquoise	0.495467
MEwhite	0.516652
MEyellow	0.396791

## Sheet: S2
Potential biomarkers for feed efficiency-related traits in Nelore cattle identified by co-expression network and integrative genomics analyses
Supplementary material: Table S2 Hub gene annotation performed by Biomart
ensembl_gene_id	strand	external_gene_name	chromosome_name	start_position	end_position	transcription_start_site
ENSBTAG00000000057	1	THBS3	3	15470302	15480443	15470302
ENSBTAG00000000078	1	GLIPR2	8	60797959	60816816	60797959
ENSBTAG00000000099	1	CERS2	3	19835017	19843638	19835017
ENSBTAG00000000113	1	ARHGEF2	3	14843522	14868193	14843522
ENSBTAG00000000137	-1	FRYL	6	68829579	68974140	68974140
ENSBTAG00000000184	1	EIF2AK3	11	47302536	47384700	47302536
ENSBTAG00000000210	1	ARHGAP31	1	64747665	64795985	64747665
ENSBTAG00000000215	1		16	52106960	52184132	52106960
ENSBTAG00000000215	1	GNB1	16	52106960	52184132	52158465
ENSBTAG00000000236	1	YWHAZ	14	65584487	65617329	65584487
ENSBTAG00000000283	-1	CSF1	3	33607139	33621030	33621030
ENSBTAG00000000310	1	MFAP5	5	101647629	101659377	101647629
ENSBTAG00000000653	1	PPP1R16B	13	68258627	68366080	68258627
ENSBTAG00000000711	1	NDRG1	14	9109762	9165926	9109762
ENSBTAG00000000742	1	AMOTL2	1	136053624	136071002	136053624
ENSBTAG00000000781	-1	HIP1	25	34393880	34528240	34528240
ENSBTAG00000000925	-1	GLT8D2	5	67994626	68036627	68036627
ENSBTAG00000001004	-1	ESAM	29	28601863	28610589	28610589
ENSBTAG00000001041	1	SAO	19	43555808	43559784	43555808
ENSBTAG00000001097	1	FKBP7	2	18413884	18421599	18413884
ENSBTAG00000001108	1	GMCL1	11	68149829	68205598	68149829
ENSBTAG00000001117	1	ANKRD50	17	33496005	33529948	33496005
ENSBTAG00000001141	1	ADAM17	11	87898074	87940943	87898074
ENSBTAG00000001182	-1	SEPT7	4	61611420	61710127	61710127
ENSBTAG00000001204	-1	JCAD	13	35331913	35368126	35368126
ENSBTAG00000001360	1	RPS12	9	71974860	71978200	71974860
ENSBTAG00000001483	1	SRGAP2	16	4023323	4101731	4023323
ENSBTAG00000001509	1	ELK3	5	60823240	60891359	60823240
ENSBTAG00000001523	-1	YES1	24	35973659	36038238	36038238
ENSBTAG00000001585	1	WIPF1	2	22253662	22294719	22253662
ENSBTAG00000001589	1	TM9SF2	12	80317273	80373389	80317273
ENSBTAG00000001597	1	PITPNM2	17	54716441	54799043	54716441
ENSBTAG00000001648	-1	RPL21	12	32852826	32859542	32859542
ENSBTAG00000001657	1	PICALM	29	9613012	9665840	9613012
ENSBTAG00000001745	-1	LUM	5	21037443	21044658	21044658
ENSBTAG00000001814	1	PLXND1	22	56774467	56824220	56774467
ENSBTAG00000001826	1	SASH1	9	86852607	86998307	86852607
ENSBTAG00000001928	1	PDIA6	11	86834898	86857648	86834898
ENSBTAG00000001961	-1	MAP1B	20	9330175	9419040	9419040
ENSBTAG00000001987	-1	SWAP70	15	43509670	43585976	43585976
ENSBTAG00000002038	1	RPL14	22	13336573	13339983	13336573
ENSBTAG00000002060	1	RPL19	19	40332947	40334703	40332947
ENSBTAG00000002068	1	TAGLN2	3	9878839	9886647	9878839
ENSBTAG00000002092	1	PI16	23	10836790	10848749	10836790
ENSBTAG00000002092	1	PI16	23	10836790	10848749	10836838
ENSBTAG00000002108	1	YWHAQ	11	87842280	87873674	87842280
ENSBTAG00000002286	-1	DNAJC18	7	52305244	52337268	52337268
ENSBTAG00000002326	1	LGALS3	10	67843328	67861113	67843328
ENSBTAG00000002329	-1	ASAP2	11	88012967	88104077	88104077
ENSBTAG00000002341	-1	ETS1	29	32358407	32430222	32430222
ENSBTAG00000002391	1	TGFB1I1	25	27760811	27766954	27760811
ENSBTAG00000002411	1	CTNND1	15	82283934	82329276	82283934
ENSBTAG00000002468	1	RPS28	7	18198992	18200124	18198992
ENSBTAG00000002608	1	SEPT2	3	120968024	120988257	120968024
ENSBTAG00000002633	-1	SEPT9	19	55118592	55153750	55153750
ENSBTAG00000002646	-1	DYNC1I2	2	24807357	24860776	24860776
ENSBTAG00000002648	1	RPS18	23	7388703	7393361	7388703
ENSBTAG00000002683	-1	PFKP	13	45500599	45553520	45553520
ENSBTAG00000002697	1	KCTD10	17	65950166	65979498	65950166
ENSBTAG00000002736	-1	DNMT1	7	15913446	15956917	15956917
ENSBTAG00000002804	-1	PDGFRB	7	63496230	63532702	63532702
ENSBTAG00000002996	-1	SHROOM4	X	93577262	93628877	93628877
ENSBTAG00000003061	1	LAMA5	13	55379959	55433278	55379959
ENSBTAG00000003109	1	ITM2B	12	18114553	18139506	18114553
ENSBTAG00000003124	1	MFSD14B	8	30529	228065	30529
ENSBTAG00000003166	1	AXL	18	50677199	50709510	50677199
ENSBTAG00000003229	-1	RPL23	19	40075000	40079360	40079360
ENSBTAG00000003238	-1	MEOX2	4	23943520	24019359	24019359
ENSBTAG00000003265	1	ADD3	26	30840113	30971458	30840113
ENSBTAG00000003276	1	PRKCH	10	73694668	73927120	73694668
ENSBTAG00000003312	-1	CHST15	26	44047737	44081511	44081511
ENSBTAG00000003418	-1	MSN	X	100070406	100162454	100162454
ENSBTAG00000003505	-1	DCN	5	21080013	21119087	21119087
ENSBTAG00000003530	-1	DDX31	11	102698014	102771662	102771662
ENSBTAG00000003585	-1	CD47	1	53103996	53169038	53169038
ENSBTAG00000003598	-1	P3H3	5	103972418	103985413	103985413
ENSBTAG00000003602	1	RBPJ	6	47318340	47429147	47318340
ENSBTAG00000003745	1	WDR48	22	12416919	12469477	12416919
ENSBTAG00000003777	-1	TIE1	3	103278178	103297710	103297710
ENSBTAG00000003825	-1	PTPN12	4	43834354	43884954	43884954
ENSBTAG00000003832	1	MFAP2	2	136187693	136192151	136187693
ENSBTAG00000003880	1	EMILIN2	24	37496731	37556313	37496731
ENSBTAG00000003902	-1	ZNF512	11	72067123	72097173	72097173
ENSBTAG00000004014	-1	FBLN2	22	58990282	59038424	59038424
ENSBTAG00000004094	-1	SPARCL1	6	104149824	104202396	104202396
ENSBTAG00000004190	1	ARHGAP29	3	49392814	49474286	49392814
ENSBTAG00000004207	-1	CD93	13	42244268	42247239	42247239
ENSBTAG00000004238	1	TACC1	27	33597619	33659545	33597619
ENSBTAG00000004261	-1	SPON2	6	109224627	109228237	109228237
ENSBTAG00000004279	1	RHOA	22	51277867	51323093	51277867
ENSBTAG00000004334	-1	NCSTN	3	9453300	9468330	9468330
ENSBTAG00000004356	-1	ROBO4	29	28719989	28734705	28734705
ENSBTAG00000004383	-1	FNBP1L	3	50082610	50146984	50146984
ENSBTAG00000004427	-1	OSBPL8	5	5823987	5903115	5903115
ENSBTAG00000004553	-1	TPM4	7	7923143	7948265	7948265
ENSBTAG00000004757	1	LTBP4	18	50173268	50202104	50173268
ENSBTAG00000004757	1	LTBP4	18	50173268	50202104	50177282
ENSBTAG00000004885	-1	DDR2	3	6672018	6847222	6847222
ENSBTAG00000004937	-1	SEC61A1	22	60217808	60229341	60229341
ENSBTAG00000004950	1	BRB	10	26288223	26289852	26288223
ENSBTAG00000005043	1	TIMP1	X	91232235	91236073	91232235
ENSBTAG00000005161	-1	ATP8B2	3	16269720	16289004	16289004
ENSBTAG00000005250	1	BGN	X	39639906	39653687	39639906
ENSBTAG00000005296	1	RPL13A	18	56394558	56398082	56394558
ENSBTAG00000005443	-1	MIER1	3	78663151	78730912	78730912
ENSBTAG00000005481	1	ADAM10	10	51598073	51739153	51598073
ENSBTAG00000005483	-1	ESYT2	4	120230771	120306448	120306448
ENSBTAG00000005620	1	RPS3	15	55370367	55375306	55370367
ENSBTAG00000005960	-1	EPB41L2	9	69916605	70027346	70027346
ENSBTAG00000006007	1	SH3GL1	7	20923762	20951051	20923762
ENSBTAG00000006024	-1	ISLR	21	34903758	34906887	34906887
ENSBTAG00000006126	-1	GTF3C1	25	25276351	25356558	25356558
ENSBTAG00000006130	-1	CLEC14A	21	48843729	48845622	48845622
ENSBTAG00000006214	-1	LOXL2	8	71278583	71349786	71349786
ENSBTAG00000006234	-1	NPR1	3	16747641	16761172	16761172
ENSBTAG00000006322	1	DENND5A	15	44009023	44054311	44009023
ENSBTAG00000006335	1	STAT6	5	56658077	56670842	56658077
ENSBTAG00000006346	1	DAP	20	62630506	62697437	62630506
ENSBTAG00000006487	-1	RPS9	18	63381416	63388728	63388728
ENSBTAG00000006747	-1	LTBP3	29	44380356	44400578	44400578
ENSBTAG00000006837	-1	UBA6	6	85050210	85137078	85137078
ENSBTAG00000006877	1	MMP16	14	76757695	77111545	76757695
ENSBTAG00000006995	1	SPTBN1	11	37030009	37241384	37030009
ENSBTAG00000007152	-1	OS9	5	56070693	56104924	56104924
ENSBTAG00000007153	-1	C1QA	2	130792855	130795743	130795743
ENSBTAG00000007153	-1	C1QA	2	130792855	130795743	130795255
ENSBTAG00000007173	1	PDGFRA	6	71373513	71421283	71373513
ENSBTAG00000007203	1	STT3A	29	29374406	29395597	29374406
ENSBTAG00000007268	1	F13A1	23	48633936	48776698	48633936
ENSBTAG00000007356	-1	ELF1	12	11183378	11269367	11269367
ENSBTAG00000007374	-1	LHFPL2	10	9500429	9527328	9527328
ENSBTAG00000007390	-1	VAT1	19	43687403	43694870	43694870
ENSBTAG00000007421	1	CDH5	18	34260148	34274741	34260148
ENSBTAG00000007806	-1	MTPN	4	100550308	100626568	100626568
ENSBTAG00000007808	1	ANTXR1	11	67334898	67590481	67334898
ENSBTAG00000007814	1	WWTR1	1	119437952	119583580	119437952
ENSBTAG00000007909	1	NOTCH2	3	23307157	23478243	23307157
ENSBTAG00000008022	-1	PTGFRN	3	26369811	26414580	26414580
ENSBTAG00000008140	1	FAP	2	34297726	34376828	34297726
ENSBTAG00000008202	1	PRKCSH	7	17034684	17048121	17034684
ENSBTAG00000008283	1	FLI1	29	32664912	32725664	32664912
ENSBTAG00000008300	-1	FN1	2	103881402	103950562	103950562
ENSBTAG00000008403	1	ROCK1	24	35445610	35519082	35445610
ENSBTAG00000008411	-1	PLEKHO2	10	45281371	45303690	45303690
ENSBTAG00000008483	1	CALCRL	2	8901432	9030989	8901432
ENSBTAG00000008585	1	ARHGEF10	27	219420	264986	219420
ENSBTAG00000008733	-1	MAGED1	X	95708020	95714844	95714844
ENSBTAG00000008792	-1	RNASE6	10	26402507	26404000	26404000
ENSBTAG00000008817	1	LAMA4	9	38644310	38810902	38644310
ENSBTAG00000009020	1	CRIM1	11	18835047	19041904	18835047
ENSBTAG00000009237	-1	KDELR2	25	38871560	38886919	38886919
ENSBTAG00000009502	1	LUZP1	2	130360072	130363164	130360072
ENSBTAG00000009513	1	TGFBI	7	49059242	49095515	49059242
ENSBTAG00000009565	1	RASA1	7	89281002	89391377	89281002
ENSBTAG00000009580	-1	SH3BGRL3	2	127429585	127431204	127431204
ENSBTAG00000009615	1	ANXA2	10	49860062	49904536	49860062
ENSBTAG00000009665	1	UTRN	9	82762003	83311756	82762003
ENSBTAG00000009705	1	SERPINF1	19	23422880	23430667	23422880
ENSBTAG00000009717	1	FGL2	4	44236254	44240215	44236254
ENSBTAG00000009761	1	ACTR2	11	63552997	63591980	63552997
ENSBTAG00000009886	1	KDELR3	5	110660391	110673555	110660391
ENSBTAG00000009998	1	GALNT16	10	81396104	81494769	81396104
ENSBTAG00000010050	1	COL16A1	2	122557458	122611951	122557458
ENSBTAG00000010179	-1	COL5A3	7	15769155	15811269	15811269
ENSBTAG00000010395	-1	DOCK9	12	79691579	79870108	79870108
ENSBTAG00000010529	-1	FZD6	14	63358656	63392777	63392777
ENSBTAG00000010562	1	CD34	16	77367502	77389361	77367502
ENSBTAG00000010587	-1	SH3BGRL	X	70399116	70527059	70527059
ENSBTAG00000010719	-1	ANGPTL1	16	61657545	61681733	61681733
ENSBTAG00000010726	1	F8	X	38838455	38982287	38838455
ENSBTAG00000010793	-1	CCDC80	1	57819993	57855630	57855630
ENSBTAG00000010830	-1	LRP1	5	56562309	56641157	56641157
ENSBTAG00000010888	-1	VSIR	28	28054082	28079127	28079127
ENSBTAG00000010899	1	TIMP2	19	54079297	54131052	54079297
ENSBTAG00000011001	-1	ERG	1	152379404	152515109	152515109
ENSBTAG00000011125	-1	MYO9B	7	5804898	5913540	5913540
ENSBTAG00000011146	-1	RAB8B	10	46837292	46907334	46907334
ENSBTAG00000011215	1	ACTN4	18	48668482	48741185	48668482
ENSBTAG00000011226	1	SLC4A2	4	114438006	114450606	114438006
ENSBTAG00000011256	1	MYO1B	2	80166217	80369680	80166217
ENSBTAG00000011284	1	SLC39A1	3	16530784	16534816	16530784
ENSBTAG00000011383	-1	SNX4	1	70504978	70557887	70557887
ENSBTAG00000011400	-1	DBN1	7	40312121	40325975	40325975
ENSBTAG00000011425	-1	PTPRA	13	52600919	52771800	52771800
ENSBTAG00000011454	1	FKBP10	19	42650885	42655321	42650885
ENSBTAG00000011494	-1	PYGL	10	43800152	43840994	43840994
ENSBTAG00000011531	1	SS18	24	31020509	31096441	31020509
ENSBTAG00000011559	1	RPL7A	11	104311808	104315125	104311808
ENSBTAG00000011578	1	CD44	15	66454331	66541790	66454331
ENSBTAG00000011578	1	CD44	15	66454331	66541790	66454413
ENSBTAG00000011578	1	CD44	15	66454331	66541790	66489338
ENSBTAG00000011613	1	PLS3	X	71709928	71806536	71709928
ENSBTAG00000011613	1	PLS3	X	71709928	71806536	71709936
ENSBTAG00000011770	1	TJP2	8	45598159	45696886	45598159
ENSBTAG00000011770	1	TJP2	8	45598159	45696886	45649371
ENSBTAG00000011789	1	REST	6	73838854	73863778	73838854
ENSBTAG00000011802	1	COL6A1	1	147404396	147423644	147404396
ENSBTAG00000011824	1	OGN	8	85453019	85468721	85453019
ENSBTAG00000011824	1	OGN	8	85453019	85468721	85453132
ENSBTAG00000011851	1	FYN	9	39107807	39259883	39107807
ENSBTAG00000011963	-1	RPS19	18	51689627	51697161	51697161
ENSBTAG00000012022	-1	TBC1D2B	21	30902155	30968114	30968114
ENSBTAG00000012044	1	RPL13	18	14533161	14535556	14533161
ENSBTAG00000012066	-1	PECAM1	19	49175892	49238414	49238414
ENSBTAG00000012088	1	FBLN1	5	116616200	116695692	116616200
ENSBTAG00000012152	-1	NONO	X	84662118	84675255	84675255
ENSBTAG00000012152	-1	NONO	X	84662118	84675255	84675194
ENSBTAG00000012191	1	WWC2	27	13139716	13204496	13139716
ENSBTAG00000012247	1	MXRA8	16	52424102	52428456	52424102
ENSBTAG00000012305	-1	ADGRL2	3	62643353	62805720	62805720
ENSBTAG00000012305	-1	ADGRL2	3	62643353	62805720	62727738
ENSBTAG00000012342	1	LIMA1	5	29804689	29898282	29804689
ENSBTAG00000012387	1	PAM	7	104321898	104501791	104321898
ENSBTAG00000012387	1	PAM	7	104321898	104501791	104321915
ENSBTAG00000012442	1	CTSB	8	7414945	7423429	7414945
ENSBTAG00000012505	1	ARHGEF17	15	53582241	53643983	53582241
ENSBTAG00000012817	-1	JAG1	13	3832286	3876681	3876681
ENSBTAG00000012847	-1	FAM129B	11	98232719	98251825	98251825
ENSBTAG00000012849	-1	COL4A1	12	88876125	89009422	89009422
ENSBTAG00000013004	1	ITIH5	13	16278275	16404464	16278275
ENSBTAG00000013016	-1	GNAI3	3	33969546	34013930	34013930
ENSBTAG00000013060	-1	IQGAP1	21	22530902	22614701	22614701
ENSBTAG00000013093	1	ALDH3B1	29	46188321	46203015	46188321
ENSBTAG00000013093	1	ALDH3B1	29	46188321	46203015	46188329
ENSBTAG00000013103	1	COL1A1	19	37088246	37104998	37088246
ENSBTAG00000013222	1	CD109	9	13421249	13551857	13421249
ENSBTAG00000013363	-1	CAP1	3	106638795	106667878	106667878
ENSBTAG00000013367	1	PPT1	3	106622151	106638462	106622151
ENSBTAG00000013369	1	COL14A1	14	83892853	84109620	83892853
ENSBTAG00000013461	-1	RPL24	1	46415223	46420721	46420721
ENSBTAG00000013472	1	COL1A2	4	11624470	11661163	11624470
ENSBTAG00000013478	1	MARVELD1	26	18732857	18740515	18732857
ENSBTAG00000013527	-1	PGD	16	44043496	44058198	44058198
ENSBTAG00000013530	1	DDAH2	23	27399306	27402825	27399306
ENSBTAG00000013662	1	COL8A1	1	43541936	43717619	43541936
ENSBTAG00000013745	1	ITGA5	5	25778012	25799053	25778012
ENSBTAG00000013755	-1	ITGB5	1	69801844	69899676	69899676
ENSBTAG00000013773	-1	PKP4	2	37815459	37929695	37929695
ENSBTAG00000013824	-1	WWC3	X	142845107	142966304	142966304
ENSBTAG00000013843	-1	ACVRL1	5	28097837	28106733	28106733
ENSBTAG00000013866	-1	RPS27	3	16505732	16507247	16507247
ENSBTAG00000013953	1	CALD1	4	99475015	99580189	99475015
ENSBTAG00000014059	1	ATP2B4	16	1272937	1313257	1272937
ENSBTAG00000014191	1	QSOX1	16	62804447	62845817	62804447
ENSBTAG00000014208	-1	RPL35A	1	70788697	70792140	70792140
ENSBTAG00000014226	-1	RPL34	6	17828130	17832711	17832711
ENSBTAG00000014324	-1	ANTXR2	6	96346732	96526016	96526016
ENSBTAG00000014377	1	CHD3	19	28185822	28206741	28185822
ENSBTAG00000014451	-1	YEATS2	1	83927442	84030074	84030074
ENSBTAG00000014471	1	AKAP2	8	101361501	101406330	101361501
ENSBTAG00000014518	-1	RPL9	6	60210361	60215120	60215120
ENSBTAG00000014648	1	RPN2	13	66799465	66853779	66799465
ENSBTAG00000014665	1	ADAMTS2	7	1956352	2165242	1956352
ENSBTAG00000014713	1	RARRES1	1	109661962	109704520	109661962
ENSBTAG00000014782	-1	STAB1	22	48884238	48909562	48909562
ENSBTAG00000014824	-1	MMP14	10	21806054	21814533	21814533
ENSBTAG00000014841	1	GBA	3	15445102	15463930	15445102
ENSBTAG00000014933	-1	TRAK2	2	90355099	90397117	90397117
ENSBTAG00000014933	-1	TRAK2	2	90355099	90397117	90380410
ENSBTAG00000015147	1	S100A10	3	18799612	18810545	18799612
ENSBTAG00000015283	1	RPL32	22	56985249	56989012	56985249
ENSBTAG00000015285	-1	RPS8	3	101816844	101818956	101818956
ENSBTAG00000015296	1	PTPRB	5	43114782	43239445	43114782
ENSBTAG00000015327	1	SPTAN1	11	99131533	99179460	99131533
ENSBTAG00000015363	1	CDC42SE1	3	19768810	19776435	19768810
ENSBTAG00000015388	-1	RPL18	18	55710193	55713956	55713956
ENSBTAG00000015398	-1	TJP1	21	28934158	28992880	28992880
ENSBTAG00000015405	1	DCHS1	15	47042652	47064122	47042652
ENSBTAG00000015438	-1	RRBP1	13	38289297	38317466	38317466
ENSBTAG00000015457	-1	FGFR1	27	33250534	33291989	33291989
ENSBTAG00000015473	1	RPS27A	11	37823446	37825428	37823446
ENSBTAG00000015527	1	MYO1D	19	17665144	18023500	17665144
ENSBTAG00000015541	1	DLC1	27	22814893	22993901	22814893
ENSBTAG00000015549	1	PCDH18	17	20602272	20616261	20602272
ENSBTAG00000015580	-1	TLE3	10	16901655	16949714	16949714
ENSBTAG00000015598	-1	RPS10	23	8434516	8441522	8441522
ENSBTAG00000015739	1	MRC2	19	47721711	47747246	47721711
ENSBTAG00000015802	-1	CREB3L2	4	102401898	102529709	102529709
ENSBTAG00000015831	-1	RPL18A	7	5206112	5209504	5209504
ENSBTAG00000015910	1	ITGB1	13	20248945	20292114	20248945
ENSBTAG00000015910	1	ITGB1	13	20248945	20292114	20248978
ENSBTAG00000015978	1	ANXA1	8	49624473	49642916	49624473
ENSBTAG00000016152	1	DAB2	20	35018908	35079162	35018908
ENSBTAG00000016224	-1	RPS7	8	112896493	112901718	112901718
ENSBTAG00000016278	1	RPL30	14	68467563	68470952	68467563
ENSBTAG00000016420	1	CTNNB1	22	13842703	13889468	13842703
ENSBTAG00000016462	-1	TCF4	24	55056433	55435276	55435276
ENSBTAG00000016462	-1	TCF4	24	55056433	55435276	55161459
ENSBTAG00000016467	1	SLC22A17	10	21409116	21414758	21409116
ENSBTAG00000016469	-1	TNKS1BP1	15	81792138	81813276	81813276
ENSBTAG00000016525	-1	ITGA1	20	26116747	26227530	26227530
ENSBTAG00000016593	1	FMNL3	5	30320681	30372554	30320681
ENSBTAG00000016720	-1	RAB1A	11	63429725	63458565	63458565
ENSBTAG00000016720	-1	RAB1A	11	63429725	63458565	63458558
ENSBTAG00000016740	-1	ACLY	19	42691369	42735634	42735634
ENSBTAG00000016750	-1	PTBP3	8	103339338	103383299	103383299
ENSBTAG00000016751	1	MYO6	9	15670077	15763485	15670077
ENSBTAG00000016813	1	SH3D19	17	6636917	6684756	6636917
ENSBTAG00000016822	1	PPIB	10	45874978	45880918	45874978
ENSBTAG00000016846	1	YWHAB	13	74018886	74040819	74018886
ENSBTAG00000016894	-1	CYFIP1	2	996692	1104749	1104749
ENSBTAG00000016918	-1	MYOF	26	14667438	14848281	14848281
ENSBTAG00000016956	-1	GANAB	29	41664315	41679641	41679641
ENSBTAG00000016984	1	PTPN9	21	33697444	33766711	33697444
ENSBTAG00000017079	1	MFAP3	7	67331187	67338606	67331187
ENSBTAG00000017122	1	HSPG2	2	131517579	131587498	131517579
ENSBTAG00000017129	1	CLCC1	3	34511153	34544280	34511153
ENSBTAG00000017135	1	CTSS	3	20024302	20047228	20024302
ENSBTAG00000017143	-1	PDIA4	4	112989514	113006466	113006466
ENSBTAG00000017165	-1	MATN2	14	68478180	68651684	68651684
ENSBTAG00000017196	1	PDIA3	21	55924230	55946434	55924230
ENSBTAG00000017266	-1	ITGA6	2	24131486	24217715	24217715
ENSBTAG00000017339	1	RUNX1T1	14	74642806	74787356	74642806
ENSBTAG00000017339	1	RUNX1T1	14	74642806	74787356	74726178
ENSBTAG00000017349	1	PCDHGC3	7	54152475	54281944	54152475
ENSBTAG00000017349	1	PCDHGC3	7	54152475	54281944	54157792
ENSBTAG00000017349	1	PCDHGC3	7	54152475	54281944	54248918
ENSBTAG00000017382	1	P3H1	3	104065149	104084575	104065149
ENSBTAG00000017448	-1	EFEMP1	11	38338744	38408288	38408288
ENSBTAG00000017465	1	GNS	5	49283646	49333344	49283646
ENSBTAG00000017753	1	APP	1	9607382	9921004	9607382
ENSBTAG00000017788	1	AKT3	16	34132648	34404652	34132648
ENSBTAG00000017830	-1	RBMS2	5	57167137	57219971	57219971
ENSBTAG00000017846	1	F11R	3	8483556	8508122	8483556
ENSBTAG00000017869	-1	CAV1	4	52173110	52208687	52208687
ENSBTAG00000017970	1	ZYX	4	107598856	107607834	107598856
ENSBTAG00000018013	1	EMP3	18	55482512	55486850	55482512
ENSBTAG00000018052	1	PTPRS	7	20191965	20256722	20191965
ENSBTAG00000018123	-1	FBLN5	21	57153110	57246389	57246389
ENSBTAG00000018152	1	MYADM	18	62018419	62024004	62018419
ENSBTAG00000018271	1	SLC38A10	19	52045287	52085223	52045287
ENSBTAG00000018373	1	DPYSL2	8	75089346	75168436	75089346
ENSBTAG00000018374	1	WASF2	2	126399312	126469335	126399312
ENSBTAG00000018463	1	VIM	13	31945012	31952941	31945012
ENSBTAG00000018744	-1	MGAT5	2	63118922	63362056	63362056
ENSBTAG00000018784	1	CTSZ	13	57889707	57899205	57889707
ENSBTAG00000019147	-1	RPS20	14	24955079	24956324	24956324
ENSBTAG00000019237	-1	TXNDC5	23	47333403	47348212	47348212
ENSBTAG00000019251	-1	EPB41L3	24	39312037	39404644	39404644
ENSBTAG00000019269	1	COL6A2	1	147542825	147572432	147542825
ENSBTAG00000019269	1	COL6A2	1	147542825	147572432	147570799
ENSBTAG00000019338	-1	IL13RA1	X	3060168	3100688	3100688
ENSBTAG00000019339	-1		16	30390092	30490348	30490348
ENSBTAG00000019456	-1	SPRED2	11	63639742	63672178	63672178
ENSBTAG00000019494	1	RPL10A	23	9391523	9394013	9391523
ENSBTAG00000019526	-1	CMTM6	22	7001971	7024065	7024065
ENSBTAG00000019612	-1	RNASE4	10	26423874	26445617	26445617
ENSBTAG00000019627	-1	THY1	15	30509504	30515399	30515399
ENSBTAG00000019630	1	RGL1	16	66355358	66439715	66355358
ENSBTAG00000019644	1	EXT2	15	75074940	75265705	75074940
ENSBTAG00000019704	1	HLTF	1	120013765	120075520	120013765
ENSBTAG00000019718	1	RPS15	7	45465834	45467519	45465834
ENSBTAG00000019733	1	ADGRL4	3	65921137	66062039	65921137
ENSBTAG00000019755	1	REEP3	28	19709521	19806763	19709521
ENSBTAG00000019866	1	NRP1	13	19911857	20056980	19911857
ENSBTAG00000019877	1	DOCK7	3	83494253	83658175	83494253
ENSBTAG00000019915	1	GSN	8	112578066	112639758	112578066
ENSBTAG00000019915	1	GSN	8	112578066	112639758	112609393
ENSBTAG00000020046	-1	CLMP	15	34226369	34332243	34332243
ENSBTAG00000020139	-1	RPL7	14	38741347	38744856	38744856
ENSBTAG00000020148	-1	TEK	8	17040335	17143857	17143857
ENSBTAG00000020281	-1	NIN	10	43640454	43692975	43692975
ENSBTAG00000020345	1	CNN3	3	48763975	48794136	48763975
ENSBTAG00000020421	1	SUPT16H	10	25827154	25861850	25827154
ENSBTAG00000020480	-1	SPTLC2	10	89756991	89852261	89852261
ENSBTAG00000020528	-1	PCOLCE	25	36490771	36495789	36495789
ENSBTAG00000020645	-1	GNAI2	22	50670852	50691007	50691007
ENSBTAG00000020717	1	CXHXorf36	X	103969315	104013030	103969315
ENSBTAG00000020733	-1	RPS15A	25	16531761	16537583	16537583
ENSBTAG00000020795	-1	RPS21	13	55358720	55359979	55359979
ENSBTAG00000020894	1	LAPTM4A	11	78862495	78880461	78862495
ENSBTAG00000020905	-1	RPL11	2	129791372	129795563	129795563
ENSBTAG00000020935	1	HIF1A	10	74095881	74139364	74095881
ENSBTAG00000020944	-1	PIEZO1	18	13984761	14002517	14002517
ENSBTAG00000021035	1	CTSK	3	19994998	20007861	19994998
ENSBTAG00000021093	-1	RPS16	18	49393725	49396191	49396191
ENSBTAG00000021191	1	EHD2	18	55071102	55087454	55071102
ENSBTAG00000021307	1	BNIP3L	8	74924184	74947549	74924184
ENSBTAG00000021338	1	OAF	15	31312383	31330638	31312383
ENSBTAG00000021381	1	DAAM2	23	13775149	13829110	13775149
ENSBTAG00000021455	-1	CFL1	29	44638896	44642280	44642280
ENSBTAG00000021457	-1	EFEMP2	29	44650628	44657896	44657896
ENSBTAG00000021466	-1	COL3A1	2	7318227	7356937	7356937
ENSBTAG00000021466	-1	COL3A1	2	7318227	7356937	7344001
ENSBTAG00000021467	-1	IGFBP6	5	27044009	27047853	27047853
ENSBTAG00000021543	-1	MDFIC	4	53756424	53854749	53854749
ENSBTAG00000021602	-1	CTTNBP2NL	3	30987502	31026962	31026962
ENSBTAG00000021617	-1	ZC3HAV1	4	103472028	103520426	103520426
ENSBTAG00000021675	-1	PJA2	7	111045732	111095494	111095494
ENSBTAG00000021697	-1	PDGFB	5	111180170	111200490	111200490
ENSBTAG00000021697	-1	PDGFB	5	111180170	111200490	111200409
ENSBTAG00000021746	1	ANXA5	6	3542635	3575330	3542635
ENSBTAG00000021771	-1	PTTG1IP	1	145057828	145075459	145075459
ENSBTAG00000021778	-1	SELENON	2	127851648	127869417	127869417
ENSBTAG00000021799	1	RCN3	18	56422333	56430760	56422333
ENSBTAG00000021819	-1	IFNAR1	1	1467704	1496151	1496151
ENSBTAG00000021911	-1	PTPRG	22	39175038	40360572	39502562
ENSBTAG00000021911	-1	PTPRG	22	39175038	40360572	40360572
ENSBTAG00000021919	1	NAV1	16	49447984	49564506	49447984
ENSBTAG00000021919	1	NAV1	16	49447984	49564506	49540151
ENSBTAG00000021920	-1	SEMA4C	11	2784990	2793644	2793644
ENSBTAG00000021945	-1	NID2	10	44894657	44986659	44986659
ENSBTAG00000021955	-1	NPC2	10	86170653	86179237	86179237
ENSBTAG00000021977	-1	PRRC1	7	27685132	27723230	27723230
ENSBTAG00000022155	-1	FSTL1	1	65742633	65802423	65802423
ENSBTAG00000022169	1	PREX2	14	34040796	34340573	34040796
ENSBTAG00000022278	1		X	85898898	85899424	85898898
ENSBTAG00000022777	-1	CDC42BPA	16	30708032	31000733	31000733
ENSBTAG00000023343	-1	RPL28	18	62547220	62549950	62549950
ENSBTAG00000023652	-1	PROS1	1	37803108	37866950	37866950
ENSBTAG00000023907	1	COL18A1	1	146989244	147040968	146989244
ENSBTAG00000024081	-1	ECM2	8	85540501	85579683	85579683
ENSBTAG00000024909	1	H3F3B	19	56453856	56455637	56453856
ENSBTAG00000025029	1	MAN2A1	7	111396329	111604883	111396329
ENSBTAG00000026327	-1	RPL8	14	1505030	1507633	1507633
ENSBTAG00000027020	1	COL5A2	2	7139738	7298551	7139738
ENSBTAG00000027684	1	FOLR2	15	52602819	52605536	52602819

## Sheet: S3
Potential biomarkers for feed efficiency-related traits in Nelore cattle identified by co-expression network and integrative genomics analyses
Supplementary material: Table S3 Results from the hub gene linear model association with feed efficiency-related traits
Gene_ensembl ID	Gene Symbol	ADG (β coefficient)	pADG	p.adjust.ADG	FCR (β coefficient)	pFCR	p.adjust.FCR	FE (β coefficient)	pFE	p.adjust.FE	KI (β coefficient)	pKI	p.adjust.KI	RGR (β coefficient)	pRGR	p.adjust.RGR	RFI (β coefficient)	pRFI	p.adjust.RFI
ENSBTAG00000002648	RPS18	-0.00013	0.521933	0.603775	-0.0012	0.167033	0.189304	2.6e-05	0.223856	0.25297	-7.9e-07	0.722785	0.755639	-1e-05	0.624175	0.659601	-0.0015	0.00755666	0.417716
ENSBTAG00000005296	RPL13A	-8.4e-05	0.289772	0.375168	-0.0003	0.372408	0.380187	4.9e-06	0.569041	0.574923	-1.1e-06	0.23582	0.278567	-1.5e-05	0.0778044	0.0938936	-0.00059	0.00760367	0.417716
ENSBTAG00000012044	RPL13	-0.00028	0.273962	0.360671	-0.0012	0.27994	0.292665	2e-05	0.468138	0.480425	-2.8e-06	0.330725	0.380334	-2.6e-05	0.335314	0.366223	-0.002	0.00573607	0.417716
ENSBTAG00000013866	RPS27	-3.7e-06	0.967767	0.978284	-0.00083	0.0326711	0.0555409	1.9e-05	0.0554086	0.0885722	2.8e-07	0.785816	0.812841	2.3e-06	0.818674	0.842372	-0.00076	0.00288025	0.417716
ENSBTAG00000014518	RPL9	1.6e-05	0.903612	0.934689	-0.001	0.0663664	0.0895611	1.8e-05	0.207756	0.23683	-3.9e-08	0.979172	0.984085	-3.1e-06	0.829058	0.848591	-0.00096	0.00961494	0.417716
ENSBTAG00000016224	RPS7	-3.8e-05	0.751512	0.798481	-0.001	0.0430823	0.0671123	2.2e-05	0.0839051	0.110834	2.1e-07	0.874684	0.895292	-6.8e-07	0.957264	0.964666	-0.00087	0.00894595	0.417716
ENSBTAG00000019494	RPL10A	-0.00016	0.424921	0.511213	-0.0011	0.176218	0.196392	2.1e-05	0.335003	0.357886	-1.3e-06	0.579812	0.62282	-1.3e-05	0.542081	0.58229	-0.0015	0.00654311	0.417716
ENSBTAG00000020905	RPL11	5.7e-05	0.700014	0.760293	-0.0016	0.0118889	0.0325594	3.4e-05	0.0343136	0.0667493	1.1e-06	0.497678	0.543553	9.1e-06	0.565205	0.605466	-0.0012	0.0047303	0.417716
ENSBTAG00000022278	NA	-4.3e-05	0.534187	0.616127	-0.00063	0.030216	0.0549007	1.3e-05	0.0929804	0.11959	3.2e-08	0.967883	0.975367	2.1e-06	0.778674	0.811897	-0.00052	0.00714254	0.417716
ENSBTAG00000001360	RPS12	-4.3e-05	0.552457	0.63161	-0.00041	0.175498	0.196392	7e-06	0.377704	0.396995	-3.3e-07	0.686181	0.723172	-1.1e-06	0.883614	0.897385	-0.00048	0.0169581	0.535773
ENSBTAG00000003229	RPL23	7.5e-05	0.469802	0.549978	-0.0012	0.00782259	0.0270675	2.5e-05	0.0265775	0.0564772	1.2e-06	0.319247	0.369306	1.1e-05	0.320198	0.351678	-0.00063	0.0307954	0.535773
ENSBTAG00000005620	RPS3	-1.4e-05	0.916215	0.940263	-0.0011	0.0487343	0.0719061	2.3e-05	0.104318	0.131152	4.3e-07	0.770998	0.799629	1.7e-06	0.904573	0.915194	-0.00082	0.0262009	0.535773
ENSBTAG00000013461	RPL24	-4.9e-05	0.643084	0.708298	-0.00081	0.0675177	0.0901004	1.9e-05	0.0999146	0.126021	1.6e-07	0.895786	0.914497	-1.3e-06	0.905831	0.915194	-0.00064	0.0292751	0.535773
ENSBTAG00000014208	RPL35A	-6.2e-05	0.592979	0.666249	-0.00058	0.240082	0.253708	9.6e-06	0.450158	0.464411	-5.9e-07	0.654583	0.69361	-4.4e-06	0.723307	0.758212	-0.00073	0.0258962	0.535773
ENSBTAG00000015283	RPL32	-1.2e-05	0.912558	0.938974	-0.00085	0.0694491	0.0905153	2.1e-05	0.0804441	0.10735	6.5e-07	0.601914	0.643028	7.9e-06	0.507953	0.547134	-0.00066	0.0342566	0.535773
ENSBTAG00000015285	RPS8	6.2e-05	0.551381	0.63161	-0.00093	0.0333575	0.0563005	2.3e-05	0.0402633	0.0739106	1e-06	0.389318	0.439952	1.2e-05	0.25958	0.285904	-0.00071	0.0139686	0.535773
ENSBTAG00000015473	RPS27A	7.7e-06	0.940654	0.957801	-0.00077	0.0763396	0.0981868	1.5e-05	0.187142	0.217775	2.5e-07	0.83166	0.857992	1.2e-07	0.9914	0.9914	-0.00066	0.0230728	0.535773
ENSBTAG00000016822	PPIB	0.00091	0.106838	0.186592	-0.0066	0.00502834	0.023392	0.00018	0.00352214	0.0215181	1.3e-05	0.0455218	0.0805386	0.00013	0.0346771	0.0489485	-0.0036	0.022776	0.535773
ENSBTAG00000019147	RPS20	-6e-05	0.606505	0.677553	-0.00074	0.136255	0.159032	1.5e-05	0.240272	0.266893	-1.7e-07	0.89969	0.916091	-3.2e-06	0.799007	0.828678	-0.00079	0.016116	0.535773
ENSBTAG00000019237	TXNDC5	0.0084	0.0342134	0.121209	-0.051	0.00231799	0.0201408	0.0015	0.000567859	0.0123352	0.00012	0.00817071	0.0336289	0.0013	0.00316673	0.00992208	-0.024	0.0325041	0.535773
ENSBTAG00000020733	RPS15A	3.6e-05	0.682463	0.745372	-0.0008	0.0307326	0.0549498	2e-05	0.0371785	0.0709112	9.5e-07	0.335974	0.385237	1.2e-05	0.221483	0.246723	-0.00053	0.0333668	0.535773
ENSBTAG00000020795	RPS21	-3.8e-05	0.810952	0.852075	-0.0009	0.183935	0.201453	1.7e-05	0.326486	0.351709	-1.8e-07	0.918605	0.930504	-4.2e-06	0.809083	0.836909	-0.001	0.0256366	0.535773
ENSBTAG00000020894	LAPTM4A	0.0016	0.0190238	0.0935326	-0.011	0.00010722	0.00838492	0.00026	0.000735337	0.0126895	2e-05	0.0095305	0.0361215	0.00021	0.00482977	0.0125062	-0.0043	0.0319061	0.535773
ENSBTAG00000023343	RPL28	-0.00017	0.233228	0.319972	-0.0008	0.182722	0.200885	1.8e-05	0.245409	0.271827	-8.1e-07	0.611395	0.651377	-8.2e-06	0.588842	0.627349	-0.0009	0.0228222	0.535773
ENSBTAG00000026327	RPL8	-0.00017	0.457459	0.540382	-0.00066	0.484386	0.49066	2.2e-05	0.360235	0.38275	-9.4e-07	0.707074	0.741196	-1e-05	0.672733	0.708999	-0.0013	0.0318667	0.535773
ENSBTAG00000002038	RPL14	3.2e-05	0.834597	0.872533	-0.0013	0.0368383	0.0612927	2.7e-05	0.0946283	0.120914	9.8e-07	0.565237	0.608837	8.5e-06	0.600269	0.637786	-0.00089	0.0362373	0.544953
ENSBTAG00000011454	FKBP10	0.015	0.0123484	0.0855501	-0.076	0.00198418	0.0190187	0.0022	0.000492627	0.0123352	0.00019	0.00313006	0.0239971	0.0021	0.000944101	0.00625667	-0.034	0.0411836	0.5964
ENSBTAG00000001097	FKBP7	0.0078	0.0501677	0.132538	-0.055	0.00103699	0.0155748	0.0014	0.000940886	0.0126895	0.00011	0.0134499	0.0421661	0.0011	0.00740083	0.0159023	-0.022	0.0496987	0.613664
ENSBTAG00000001648	RPL21	-0.00019	0.613936	0.6839	-0.0022	0.181566	0.200543	3.8e-05	0.369042	0.389988	-7.4e-07	0.864357	0.887044	7.2e-06	0.861107	0.876804	-0.0021	0.054119	0.613664
ENSBTAG00000002108	YWHAQ	0.0052	0.00864122	0.0822827	-0.031	0.000197577	0.0094982	0.0008	0.000147068	0.0082148	7e-05	0.00153989	0.020762	0.00073	0.000427846	0.00531837	-0.011	0.0549948	0.613664
ENSBTAG00000014226	RPL34	5.1e-05	0.665942	0.729365	-0.001	0.0390304	0.063587	2.1e-05	0.0935519	0.11993	7.8e-07	0.557134	0.601766	4.2e-06	0.739959	0.773594	-0.00065	0.0509426	0.613664
ENSBTAG00000016593	FMNL3	0.019	0.0383006	0.123506	-0.12	0.00214682	0.0195211	0.0033	0.00116219	0.0126895	0.00027	0.0101524	0.037099	0.0026	0.00995476	0.0190913	-0.05	0.056501	0.613664
ENSBTAG00000017135	CTSS	0.0039	0.0292812	0.114943	-0.027	0.000394004	0.011004	0.00067	0.00050329	0.0123352	5.6e-05	0.00509066	0.0283554	0.00056	0.00350879	0.0102481	-0.01	0.0490413	0.613664
ENSBTAG00000020139	RPL7	5.9e-05	0.780257	0.824542	-0.0019	0.0317894	0.0550992	3.9e-05	0.0893653	0.116086	1.4e-06	0.55038	0.597774	1.3e-05	0.567235	0.605981	-0.0011	0.0523553	0.613664
ENSBTAG00000021035	CTSK	0.0032	0.0599979	0.14197	-0.02	0.00490739	0.023392	0.00059	0.00129816	0.0126895	4.6e-05	0.0143347	0.043788	0.00049	0.00670674	0.015158	-0.0093	0.0521261	0.613664
ENSBTAG00000021955	NPC2	0.0032	0.0415216	0.124497	-0.019	0.00378635	0.023345	0.00046	0.0080531	0.0289594	3.7e-05	0.0377331	0.0712736	0.00037	0.0286935	0.0432614	-0.009	0.044402	0.613664
ENSBTAG00000013363	CAP1	0.002	0.346596	0.427505	-0.017	0.0570559	0.0805374	0.00048	0.0420207	0.0753674	2.9e-05	0.227112	0.270633	0.00038	0.0974956	0.115169	-0.012	0.0584157	0.61468
ENSBTAG00000017869	CAV1	0.00021	0.51029	0.59382	-0.0023	0.0830407	0.105077	6.1e-05	0.0764954	0.104035	3e-06	0.401761	0.452705	5e-05	0.142699	0.162669	-0.0017	0.0597387	0.61468
ENSBTAG00000001141	ADAM17	0.017	0.0451535	0.127366	-0.1	0.00546485	0.023392	0.0026	0.00541997	0.0238792	0.00021	0.0295481	0.061124	0.0025	0.00712732	0.015834	-0.042	0.0870803	0.626377
ENSBTAG00000002633	SEPT9	0.003	0.236251	0.321861	-0.028	0.00933898	0.02931	0.00064	0.0194524	0.0474633	4.8e-05	0.0925453	0.131926	0.0006	0.0256987	0.0394047	-0.012	0.0889804	0.626377
ENSBTAG00000003505	DCN	0.0004	0.00532792	0.0764941	-0.0021	0.000491536	0.0127078	5.3e-05	0.000537632	0.0123352	4.8e-06	0.00239979	0.0234387	5e-05	0.00091519	0.00625667	-0.00072	0.0734899	0.626377
ENSBTAG00000006130	CLEC14A	0.0024	0.378655	0.462669	-0.027	0.0158306	0.0391757	0.00064	0.0288791	0.059119	4.3e-05	0.156842	0.199108	0.00046	0.108467	0.126541	-0.013	0.0926499	0.626377
ENSBTAG00000008411	PLEKHO2	0.02	0.06623	0.149687	-0.13	0.00575291	0.0234695	0.0032	0.00695453	0.0277472	0.00026	0.0346849	0.067441	0.0028	0.0153691	0.0259022	-0.051	0.0967021	0.626377
ENSBTAG00000009237	KDELR2	0.002	0.417829	0.504232	-0.028	0.00796392	0.0270773	0.0007	0.00984594	0.0320956	4.8e-05	0.0918435	0.131541	0.00064	0.0175477	0.0290727	-0.013	0.0779125	0.626377
ENSBTAG00000010562	CD34	0.00051	0.641696	0.708298	-0.011	0.0178528	0.0417991	0.00028	0.0175994	0.0458781	1.5e-05	0.230908	0.273591	0.0002	0.0965816	0.114435	-0.0053	0.0868545	0.626377
ENSBTAG00000011284	SLC39A1	0.0054	0.142743	0.223261	-0.037	0.0164545	0.0399609	0.00092	0.0197802	0.0474633	6.7e-05	0.100674	0.141088	0.0006	0.126163	0.144662	-0.018	0.0791805	0.626377
ENSBTAG00000011963	RPS19	-5.4e-05	0.604785	0.677553	-0.0006	0.176301	0.196392	1.4e-05	0.21544	0.244165	6.5e-08	0.956112	0.965994	4.9e-07	0.965177	0.970139	-0.00053	0.0703002	0.626377
ENSBTAG00000012847	FAM129B	0.0056	0.256077	0.340565	-0.039	0.0607419	0.0842202	0.0011	0.046377	0.0802363	7.1e-05	0.204963	0.248113	0.00085	0.110897	0.128366	-0.024	0.0794822	0.626377
ENSBTAG00000012849	COL4A1	0.00019	0.439723	0.524182	-0.0023	0.0210087	0.0446637	7.4e-05	0.00445588	0.0225877	4.6e-06	0.0852687	0.124983	6.3e-05	0.0137725	0.0236186	-0.0012	0.0781058	0.626377
ENSBTAG00000013367	PPT1	0.0092	0.0157306	0.091801	-0.062	0.000107224	0.00838492	0.0016	0.00010961	0.0082148	0.00014	0.00107505	0.0191281	0.0014	0.000435263	0.00531837	-0.019	0.0791302	0.626377
ENSBTAG00000015363	CDC42SE1	0.0098	0.135469	0.216197	-0.06	0.0314716	0.0550992	0.0014	0.0522179	0.0857866	0.0001	0.162914	0.205482	0.0011	0.113186	0.130548	-0.033	0.0797912	0.626377
ENSBTAG00000016278	RPL30	-1.7e-05	0.89491	0.928143	-0.00066	0.226782	0.242936	6.2e-06	0.659818	0.66151	-6.1e-07	0.677061	0.715489	-1.1e-05	0.43877	0.475233	-0.00062	0.0855148	0.626377
ENSBTAG00000017788	AKT3	0.0089	0.200233	0.281623	-0.07	0.0171062	0.0412872	0.0018	0.019766	0.0474633	0.00013	0.099194	0.139514	0.0018	0.0137702	0.0236186	-0.033	0.0972239	0.626377
ENSBTAG00000018013	EMP3	0.0037	0.0831832	0.165221	-0.021	0.0192013	0.04321	0.00059	0.00965694	0.0320956	4.5e-05	0.05672	0.0938355	0.00041	0.0708101	0.0867923	-0.011	0.0746599	0.626377
ENSBTAG00000020645	GNAI2	0.0029	0.104746	0.186592	-0.021	0.00416496	0.023345	0.00055	0.00428596	0.0223615	4.3e-05	0.0297022	0.061124	0.00047	0.0123926	0.0219553	-0.0086	0.0852819	0.626377
ENSBTAG00000021307	BNIP3L	0.0042	0.120524	0.199341	-0.027	0.0186935	0.04321	0.00059	0.0443108	0.0780429	4.6e-05	0.129529	0.174041	0.00048	0.093501	0.11146	-0.013	0.0966179	0.626377
ENSBTAG00000021338	OAF	0.0043	0.165727	0.249228	-0.031	0.0173192	0.0414555	0.00081	0.0148242	0.0416997	5.7e-05	0.0984918	0.139026	0.00064	0.0507889	0.0655395	-0.016	0.0692581	0.626377
ENSBTAG00000021455	CFL1	0.0011	0.062728	0.14576	-0.0063	0.0129192	0.0341311	0.00017	0.0097332	0.0320956	1.4e-05	0.0349428	0.067441	0.00014	0.0249023	0.0386381	-0.0028	0.0977212	0.626377
ENSBTAG00000021799	RCN3	0.0052	0.0394839	0.123506	-0.03	0.00531977	0.023392	0.00091	0.000830389	0.0126895	7.7e-05	0.00662978	0.0318742	0.00078	0.00401787	0.0110312	-0.012	0.0925481	0.626377
ENSBTAG00000021945	NID2	0.0046	0.0448557	0.127366	-0.03	0.00197687	0.0190187	0.00084	0.000707041	0.0126895	6.9e-05	0.00740791	0.0325469	0.00073	0.00296945	0.00943947	-0.012	0.0633196	0.626377
ENSBTAG00000025029	MAN2A1	0.022	0.0417092	0.124497	-0.12	0.00650661	0.0243751	0.0038	0.00082272	0.0126895	0.00032	0.00712105	0.0323759	0.0035	0.00216248	0.00822402	-0.051	0.091588	0.626377
ENSBTAG00000001041	SAO	0.0025	0.449861	0.534637	-0.032	0.0211858	0.0447765	0.00081	0.0237996	0.052873	5.4e-05	0.150967	0.193535	0.0007	0.0494185	0.0649861	-0.015	0.107738	0.645407
ENSBTAG00000002326	LGALS3	0.0018	0.243339	0.329223	-0.0088	0.167684	0.189493	0.00028	0.0902502	0.116461	1.8e-05	0.297889	0.345622	0.00021	0.186563	0.209015	-0.0068	0.109116	0.645407
ENSBTAG00000002468	RPS28	-3.3e-05	0.551426	0.63161	-0.00039	0.094975	0.11789	7.2e-06	0.231503	0.258622	6.6e-08	0.915535	0.929803	-1.3e-06	0.826507	0.8482	-0.00025	0.102779	0.645407
ENSBTAG00000007173	PDGFRA	0.009	0.0347309	0.121209	-0.06	0.000867003	0.0155748	0.0015	0.00109683	0.0126895	0.00012	0.00988619	0.036467	0.0014	0.00261171	0.00895771	-0.019	0.107072	0.645407
ENSBTAG00000010587	SH3BGRL	0.017	0.00586128	0.0764941	-0.089	0.000631285	0.0137129	0.0021	0.00214249	0.0164747	0.0002	0.00353892	0.0252877	0.002	0.00285585	0.00922841	-0.028	0.11019	0.645407
ENSBTAG00000015598	RPS10	-1.9e-05	0.877533	0.912541	-0.00089	0.0812986	0.103543	1.8e-05	0.163957	0.195449	4.7e-07	0.730656	0.761831	2.4e-06	0.851128	0.868906	-0.00054	0.110594	0.645407
ENSBTAG00000000184	EIF2AK3	0.034	0.0349202	0.121209	-0.2	0.00328784	0.023345	0.0055	0.00143359	0.013346	0.00049	0.00701433	0.0322659	0.0055	0.00128921	0.00728645	-0.063	0.165775	0.665394
ENSBTAG00000001745	LUM	0.0017	0.00213139	0.0756578	-0.0091	9.56167e-05	0.00838492	0.00022	0.000334685	0.0112575	2.1e-05	0.000701529	0.0185867	0.00019	0.00100171	0.00641581	-0.0022	0.155015	0.665394
ENSBTAG00000001987	SWAP70	0.013	0.0601519	0.14197	-0.077	0.00893987	0.0284186	0.002	0.00745992	0.0285102	0.00017	0.0304291	0.0616465	0.0019	0.00945261	0.0187613	-0.028	0.152015	0.665394
ENSBTAG00000003109	ITM2B	0.00044	0.0404279	0.124467	-0.0023	0.0118032	0.0325594	4.5e-05	0.051663	0.0852331	4.1e-06	0.0898818	0.129682	4.9e-05	0.0318348	0.0464546	-0.00085	0.159784	0.665394
ENSBTAG00000004553	TPM4	0.0019	0.0880842	0.168853	-0.0098	0.0326011	0.0555409	0.00028	0.0182599	0.046608	2.3e-05	0.0583189	0.0954087	0.00026	0.0226057	0.0357416	-0.0047	0.128869	0.665394
ENSBTAG00000004950	BRB	0.002	0.00883855	0.0822827	-0.009	0.00507845	0.023392	0.0002	0.014567	0.0416894	2.1e-05	0.0147768	0.0447886	0.00021	0.00860943	0.0176245	-0.003	0.161654	0.665394
ENSBTAG00000005161	ATP8B2	0.014	0.197535	0.280816	-0.099	0.0325731	0.0555409	0.0024	0.0434986	0.0769591	0.00019	0.129519	0.174041	0.0023	0.0498417	0.0649861	-0.047	0.127943	0.665394
ENSBTAG00000005250	BGN	0.0024	0.0243341	0.108121	-0.011	0.0117578	0.0325594	0.00033	0.00408659	0.0222593	3.1e-05	0.00827563	0.033706	0.00035	0.00197834	0.00792984	-0.0041	0.170523	0.665394
ENSBTAG00000006487	RPS9	-7e-05	0.748754	0.797719	-0.00097	0.288668	0.299388	1.6e-05	0.498805	0.506579	-4.8e-07	0.844513	0.868959	-8.8e-06	0.70391	0.739862	-0.0009	0.141476	0.665394
ENSBTAG00000009615	ANXA2	0.00027	0.23411	0.320059	-0.0018	0.0655297	0.0892757	4.7e-05	0.060373	0.0917912	3.5e-06	0.175857	0.218286	4.4e-05	0.0740639	0.0901182	-0.00091	0.154298	0.665394
ENSBTAG00000010179	COL5A3	0.00067	0.645473	0.708932	-0.0083	0.179838	0.199197	0.00021	0.178636	0.208498	1e-05	0.527352	0.574358	0.00018	0.244001	0.269504	-0.0057	0.165915	0.665394
ENSBTAG00000010888	VSIR	0.0017	0.591176	0.666249	-0.024	0.0686976	0.0905153	0.00065	0.0592181	0.0912622	3.8e-05	0.290526	0.338082	0.00046	0.175757	0.197474	-0.013	0.157482	0.665394
ENSBTAG00000011851	FYN	0.01	0.0700612	0.152937	-0.076	0.00116021	0.0155748	0.0017	0.00395986	0.0222593	0.00014	0.022844	0.0531667	0.0015	0.0130781	0.0228283	-0.024	0.134795	0.665394
ENSBTAG00000012088	FBLN1	0.0023	0.0103582	0.084065	-0.011	0.00337889	0.023345	0.00026	0.00935524	0.0320956	2.6e-05	0.0121761	0.0407545	0.00026	0.00916451	0.0182823	-0.0035	0.173581	0.665394
ENSBTAG00000012442	CTSB	0.0016	0.0189243	0.0935326	-0.0096	0.00106373	0.0155748	0.00023	0.00273672	0.0178343	2e-05	0.00898834	0.0357088	0.00021	0.00377757	0.0106261	-0.0029	0.145918	0.665394
ENSBTAG00000013478	MARVELD1	0.012	0.0344931	0.121209	-0.066	0.00543315	0.023392	0.0016	0.00737269	0.0285102	0.00014	0.0223866	0.0530495	0.0015	0.0123631	0.0219553	-0.023	0.141888	0.665394
ENSBTAG00000014191	QSOX1	0.0045	0.026344	0.111962	-0.026	0.00206114	0.0191882	0.00064	0.00374753	0.0222013	5.8e-05	0.0107668	0.037626	0.0006	0.00597883	0.0137513	-0.0085	0.139865	0.665394
ENSBTAG00000015147	S100A10	0.00036	0.0794702	0.160169	-0.002	0.0226827	0.0464342	5.1e-05	0.0232937	0.0520448	4.2e-06	0.0704284	0.108415	4.8e-05	0.0290402	0.0432614	-0.00085	0.146401	0.665394
ENSBTAG00000015457	FGFR1	0.007	0.01118	0.084065	-0.037	0.00146788	0.0164642	0.00093	0.00203178	0.0162128	8.8e-05	0.00486884	0.0280557	0.00091	0.00198753	0.00792984	-0.011	0.172586	0.665394
ENSBTAG00000015549	PCDH18	0.025	0.0181454	0.0935326	-0.15	0.000566463	0.0130286	0.0042	0.000246585	0.0103164	0.00038	0.00151923	0.020762	0.0039	0.000529499	0.00544827	-0.045	0.14	0.665394
ENSBTAG00000015831	RPL18A	1.4e-05	0.923971	0.94574	-0.0012	0.059578	0.0829003	2.4e-05	0.149537	0.179905	1e-06	0.5535	0.599497	8e-06	0.622128	0.65922	-0.00059	0.164104	0.665394
ENSBTAG00000016152	DAB2	0.011	0.00397735	0.0764941	-0.055	0.000995386	0.0155748	0.0013	0.00169252	0.0147061	0.00013	0.00230476	0.0234387	0.0014	0.000878262	0.00625667	-0.015	0.167055	0.665394
ENSBTAG00000016720	RAB1A	0.005	0.014718	0.0907969	-0.024	0.0043026	0.0233655	0.00061	0.0054211	0.0238792	5.5e-05	0.0159617	0.0457313	0.00059	0.006392	0.0146156	-0.0079	0.171146	0.665394
ENSBTAG00000016846	YWHAB	0.0046	0.0390068	0.123506	-0.025	0.00837037	0.0276218	0.00068	0.00493072	0.0238014	6e-05	0.0169424	0.0469165	0.00068	0.00461329	0.012106	-0.0099	0.118658	0.665394
ENSBTAG00000017382	P3H1	0.017	0.0126903	0.0855501	-0.095	0.000694044	0.0142827	0.0025	0.000629478	0.0126895	0.00022	0.00287579	0.0238354	0.0024	0.000746548	0.00595473	-0.027	0.161375	0.665394
ENSBTAG00000019251	EPB41L3	0.023	0.0260923	0.111962	-0.13	0.00374026	0.023345	0.0036	0.0011592	0.0126895	0.00032	0.00539981	0.0283554	0.0036	0.000941316	0.00625667	-0.046	0.116825	0.665394
ENSBTAG00000019526	CMTM6	0.004	0.30123	0.384905	-0.036	0.0260473	0.0509225	0.00082	0.052463	0.085788	6.4e-05	0.14132	0.185423	0.00084	0.0420424	0.0570784	-0.015	0.164429	0.665394
ENSBTAG00000019718	RPS15	-9.2e-05	0.515073	0.597607	-0.00047	0.433097	0.439847	7e-06	0.650265	0.653608	-7.8e-07	0.621779	0.66064	-1.1e-05	0.462951	0.500038	-0.00057	0.153118	0.665394
ENSBTAG00000020345	CNN3	0.0031	0.0110893	0.084065	-0.015	0.00308015	0.023345	0.00042	0.00186424	0.0154806	4.1e-05	0.00276047	0.0238354	0.00048	0.000237827	0.00422683	-0.0049	0.164501	0.665394
ENSBTAG00000020480	SPTLC2	0.0023	0.745946	0.796899	-0.045	0.129829	0.153363	0.0012	0.125885	0.155091	5.8e-05	0.461347	0.509567	0.00088	0.238129	0.263763	-0.028	0.157489	0.665394
ENSBTAG00000020528	PCOLCE	0.0018	0.00457933	0.0764941	-0.0094	0.000315006	0.0094982	0.00026	0.000116783	0.0082148	2.5e-05	0.000314378	0.0111747	0.00025	0.000177852	0.0040906	-0.0025	0.16442	0.665394
ENSBTAG00000021191	EHD2	0.00083	0.371754	0.457094	-0.008	0.0428004	0.0671123	0.00024	0.0189555	0.0469089	1.8e-05	0.0873347	0.126944	0.00024	0.0165141	0.0276228	-0.0036	0.167047	0.665394
ENSBTAG00000021771	PTTG1IP	0.0065	0.0174879	0.0935326	-0.035	0.00224862	0.0199821	0.00077	0.00982574	0.0320956	7.5e-05	0.0139789	0.0430374	0.00074	0.0112885	0.0205293	-0.011	0.160676	0.665394
ENSBTAG00000023907	COL18A1	0.0052	0.0335558	0.121209	-0.025	0.0146485	0.0372623	0.00066	0.0130513	0.0383689	6e-05	0.0303084	0.0616465	0.00063	0.0165313	0.0276228	-0.01	0.147671	0.665394
ENSBTAG00000024909	H3F3B	0.0026	0.00564782	0.0764941	-0.011	0.00478463	0.023392	0.00024	0.017467	0.0458781	2.4e-05	0.0233037	0.0535985	0.00023	0.0227613	0.0357416	-0.0041	0.119771	0.665394
ENSBTAG00000000925	GLT8D2	0.014	0.0019998	0.0756578	-0.07	0.000315797	0.0094982	0.0016	0.00117394	0.0126895	0.00017	0.00112518	0.0191281	0.0017	0.00059978	0.00595473	-0.017	0.191163	0.667416
ENSBTAG00000002060	RPL19	-0.00022	0.0633617	0.14576	-0.00013	0.792007	0.792007	-2.5e-06	0.847341	0.847341	-1.9e-06	0.149155	0.192344	-1.8e-05	0.152668	0.173024	-0.00045	0.182663	0.667416
ENSBTAG00000002391	TGFB1I1	0.0047	0.343927	0.425555	-0.029	0.168235	0.189567	0.0007	0.190234	0.220717	5.3e-05	0.342485	0.391554	0.00048	0.362	0.394267	-0.018	0.190859	0.667416
ENSBTAG00000003312	CHST15	0.022	0.0729321	0.154143	-0.13	0.0108123	0.0320273	0.0031	0.0218371	0.0499316	0.00027	0.0535623	0.0918546	0.0026	0.0499708	0.0649861	-0.047	0.178311	0.667416
ENSBTAG00000003598	P3H3	0.032	0.0032005	0.0764941	-0.15	0.00145127	0.0164642	0.0036	0.00235852	0.0170774	0.00036	0.00335459	0.024748	0.0037	0.00178955	0.00783707	-0.041	0.191178	0.667416
ENSBTAG00000004937	SEC61A1	0.0036	0.251818	0.338353	-0.029	0.0309762	0.0550532	0.00096	0.00517346	0.0238792	7.6e-05	0.0331554	0.0651445	0.00089	0.00869892	0.017715	-0.012	0.182739	0.667416
ENSBTAG00000005043	TIMP1	0.0043	0.00404549	0.0764941	-0.021	0.000746381	0.0145917	0.00056	0.000559351	0.0123352	5.5e-05	0.00112288	0.0191281	0.00053	0.000886789	0.00625667	-0.0057	0.184645	0.667416
ENSBTAG00000011613	PLS3	0.0031	0.113634	0.194872	-0.021	0.0103766	0.0309714	0.0006	0.00491399	0.0238014	5.2e-05	0.0179691	0.0477954	0.00059	0.00431832	0.0116491	-0.0072	0.189716	0.667416
ENSBTAG00000015978	ANXA1	0.00074	0.191545	0.274796	-0.0041	0.0895399	0.111497	0.00011	0.0622829	0.093292	8.7e-06	0.170289	0.212048	0.00011	0.0674349	0.08344	-0.0021	0.184103	0.667416
ENSBTAG00000017143	PDIA4	0.0056	0.0373354	0.123506	-0.033	0.00359808	0.023345	0.00093	0.0012331	0.0126895	8.3e-05	0.00533742	0.0283554	0.00087	0.00224776	0.00837109	-0.01	0.181904	0.667416
ENSBTAG00000000078	GLIPR2	0.0021	0.125496	0.204454	-0.011	0.0508678	0.073938	0.00029	0.049816	0.0840158	2.5e-05	0.102013	0.142454	0.00027	0.0642321	0.0807089	-0.0048	0.209673	0.670331
ENSBTAG00000000099	CERS2	0.0042	0.202234	0.282405	-0.021	0.129127	0.153363	0.0005	0.165855	0.195919	4.2e-05	0.256735	0.301452	0.00051	0.143944	0.163611	-0.01	0.260433	0.670331
ENSBTAG00000000310	MFAP5	0.00075	0.0125262	0.0855501	-0.0034	0.0069827	0.0255162	8.1e-05	0.012879	0.0383689	8e-06	0.0175187	0.0469165	8.5e-05	0.0079402	0.0165139	-0.0011	0.213613	0.670331
ENSBTAG00000000653	PPP1R16B	0.0041	0.798596	0.841647	-0.12	0.0714155	0.0924618	0.0031	0.0707909	0.100652	0.00022	0.222275	0.266594	0.0034	0.0462513	0.061721	-0.051	0.256324	0.670331
ENSBTAG00000001004	ESAM	0.0018	0.429402	0.515019	-0.02	0.039794	0.0643954	0.00048	0.0581378	0.0902059	3.3e-05	0.200608	0.243595	0.0004	0.110966	0.128366	-0.0081	0.214647	0.670331
ENSBTAG00000001928	PDIA6	0.0039	0.0256953	0.111962	-0.023	0.00194734	0.0190187	0.00063	0.000978799	0.0126895	5.7e-05	0.00368644	0.0252877	0.00052	0.00565206	0.0134753	-0.0055	0.269161	0.670331
ENSBTAG00000002068	TAGLN2	0.0011	0.134852	0.216095	-0.0062	0.0454821	0.0697392	0.00017	0.0351341	0.0676721	1.5e-05	0.0770906	0.11638	0.00017	0.0282432	0.0429692	-0.0024	0.240706	0.670331
ENSBTAG00000004094	SPARCL1	0.00051	0.198223	0.280816	-0.0043	0.00883451	0.0283139	9.4e-05	0.0280689	0.0583773	7.7e-06	0.0829827	0.122902	9.6e-05	0.0225437	0.0357416	-0.0014	0.20297	0.670331
ENSBTAG00000006007	SH3GL1	0.0087	0.0572865	0.139124	-0.044	0.0239685	0.047572	0.0012	0.0180644	0.0464683	0.00011	0.028171	0.0592197	0.0012	0.0105792	0.0196975	-0.015	0.260556	0.670331
ENSBTAG00000007390	VAT1	0.0039	0.134647	0.216095	-0.025	0.0198589	0.0437511	0.00059	0.0380449	0.0718626	5.2e-05	0.0756345	0.11507	0.00052	0.0597504	0.075852	-0.0088	0.229903	0.670331
ENSBTAG00000008483	CALCRL	0.004	0.639544	0.708298	-0.077	0.0316945	0.0550992	0.0021	0.0244969	0.05351	0.00015	0.124881	0.170208	0.0022	0.0172116	0.0286372	-0.029	0.221548	0.670331
ENSBTAG00000008792	RNASE6	0.0066	0.0156741	0.091801	-0.032	0.0054657	0.023392	0.0008	0.0068594	0.0276497	8e-05	0.00949529	0.0361215	0.00079	0.00662314	0.0150561	-0.0087	0.263703	0.670331
ENSBTAG00000008817	LAMA4	0.0049	0.0280431	0.114943	-0.031	0.00105074	0.0155748	0.00077	0.00136311	0.0129994	7.2e-05	0.00365602	0.0252877	0.00081	0.000652555	0.00595473	-0.0074	0.242917	0.670331
ENSBTAG00000009580	SH3BGRL3	0.0012	0.157803	0.241965	-0.0097	0.00847924	0.0276282	0.00022	0.0184108	0.046608	1.9e-05	0.052739	0.0908412	0.0002	0.030301	0.0447083	-0.003	0.22777	0.670331
ENSBTAG00000009761	ACTR2	0.0062	0.0421093	0.124497	-0.034	0.00768307	0.0268221	0.00095	0.00422513	0.0223615	8.9e-05	0.00960776	0.0361215	0.00091	0.00527683	0.0129332	-0.0098	0.256495	0.670331
ENSBTAG00000011001	ERG	0.0067	0.380372	0.463319	-0.07	0.0278435	0.0522316	0.0018	0.032264	0.0635349	0.00013	0.140431	0.185423	0.0014	0.09551	0.113509	-0.025	0.238685	0.670331
ENSBTAG00000011559	RPL7A	-9.3e-05	0.699532	0.760293	-0.00096	0.346426	0.355519	1.9e-05	0.475229	0.485894	-6.3e-08	0.981568	0.984085	-6.8e-06	0.793344	0.824993	-0.0008	0.239118	0.670331
ENSBTAG00000011770	TJP2	0.019	0.137872	0.219114	-0.11	0.0406693	0.0654391	0.0031	0.0267999	0.0566359	0.00026	0.0740014	0.113026	0.0029	0.0321346	0.0467087	-0.042	0.243564	0.670331
ENSBTAG00000011802	COL6A1	0.00066	0.0426323	0.124497	-0.0043	0.00161985	0.0175934	0.00011	0.00155322	0.0138025	9.6e-06	0.00800955	0.0336289	0.0001	0.00295475	0.00943947	-0.0012	0.208712	0.670331
ENSBTAG00000011824	OGN	0.0033	0.000546151	0.042709	-0.015	0.000143416	0.00934594	0.00039	0.000192774	0.00942183	4.2e-05	0.000109223	0.00785434	0.00044	1.54478e-05	0.00127358	-0.0035	0.199071	0.670331
ENSBTAG00000012066	PECAM1	0.001	0.374533	0.459067	-0.01	0.0281067	0.052332	0.00027	0.0260527	0.0558085	2e-05	0.114023	0.156432	0.00026	0.0333515	0.0479428	-0.004	0.209936	0.670331
ENSBTAG00000013016	GNAI3	0.011	0.0692725	0.152166	-0.069	0.00603962	0.0236149	0.002	0.00214964	0.0164747	0.00017	0.00982936	0.036467	0.002	0.00149969	0.00768913	-0.021	0.218078	0.670331
ENSBTAG00000013093	ALDH3B1	0.023	0.092581	0.17267	-0.12	0.0412342	0.0658064	0.003	0.0504161	0.0840158	0.00027	0.0847495	0.124983	0.0024	0.101396	0.119415	-0.044	0.263379	0.670331
ENSBTAG00000013530	DDAH2	0.0044	0.0653499	0.148557	-0.02	0.0462016	0.0702912	0.00047	0.0673149	0.0980839	4.9e-05	0.0662342	0.104848	0.00045	0.0774566	0.0937633	-0.0076	0.257067	0.670331
ENSBTAG00000013745	ITGA5	0.0037	0.266517	0.353248	-0.022	0.111557	0.135884	0.00068	0.0572795	0.0895851	5.4e-05	0.146315	0.190064	0.00069	0.0486672	0.0645047	-0.01	0.269119	0.670331
ENSBTAG00000013755	ITGB5	0.0041	0.0199721	0.0964085	-0.022	0.00253592	0.020393	0.00053	0.00523349	0.0238792	5e-05	0.010874	0.037626	0.00057	0.00236426	0.00853072	-0.0058	0.244372	0.670331
ENSBTAG00000014324	ANTXR2	0.0095	0.0057399	0.0764941	-0.052	0.000297933	0.0094982	0.0012	0.00119289	0.0126895	0.00012	0.00185026	0.0233372	0.0013	0.000505284	0.00544827	-0.011	0.2689	0.670331
ENSBTAG00000015388	RPL18	-4.8e-07	0.997446	0.997446	-0.00087	0.164129	0.186554	1.8e-05	0.264089	0.290166	5.1e-07	0.758191	0.788438	3.8e-06	0.811327	0.837015	-0.00049	0.245615	0.670331
ENSBTAG00000015405	DCHS1	0.029	0.0260963	0.111962	-0.15	0.00562366	0.023392	0.0048	0.000852689	0.0126895	0.00044	0.00274064	0.0238354	0.0047	0.000726997	0.00595473	-0.044	0.244852	0.670331
ENSBTAG00000015438	RRBP1	0.0093	0.00675972	0.0805497	-0.047	0.00116237	0.0155748	0.0013	0.0003455	0.0112575	0.00013	0.000849575	0.0185867	0.0013	0.000325814	0.00471827	-0.012	0.222349	0.670331
ENSBTAG00000016525	ITGA1	-0.00017	0.968276	0.978284	-0.027	0.119804	0.145026	0.00081	0.0714086	0.100798	4.6e-05	0.323495	0.373117	0.00082	0.065288	0.0815579	-0.015	0.199369	0.670331
ENSBTAG00000017970	ZYX	0.0028	0.0828305	0.165221	-0.014	0.0415532	0.0660459	0.00033	0.0605334	0.0917912	3.1e-05	0.0863449	0.125973	0.00032	0.0655332	0.0816034	-0.0051	0.263139	0.670331
ENSBTAG00000018463	VIM	0.0002	0.0638573	0.146013	-0.00095	0.0359648	0.060095	2.5e-05	0.0323362	0.0635349	2.3e-06	0.0542276	0.0925074	2.6e-05	0.0226918	0.0357416	-0.00037	0.223308	0.670331
ENSBTAG00000018744	MGAT5	0.014	0.465783	0.54691	-0.16	0.0516822	0.074021	0.0037	0.0779131	0.105048	0.00027	0.217911	0.262164	0.0044	0.0360119	0.0504683	-0.071	0.19588	0.670331
ENSBTAG00000019269	COL6A2	0.00066	0.0391632	0.123506	-0.004	0.00344972	0.023345	0.00011	0.00146944	0.0133617	9.9e-06	0.00595374	0.0294672	0.0001	0.00242719	0.00853072	-0.001	0.267124	0.670331
ENSBTAG00000019630	RGL1	0.012	0.0789427	0.160169	-0.067	0.0238873	0.047572	0.0021	0.00629174	0.0258955	0.00019	0.0151603	0.0455975	0.0023	0.00182856	0.00785678	-0.022	0.265237	0.670331
ENSBTAG00000019866	NRP1	0.00054	0.708816	0.76772	-0.0092	0.12699	0.151381	0.00029	0.0613947	0.0926847	1.8e-05	0.267171	0.312766	0.00031	0.0414254	0.0564367	-0.0052	0.194758	0.670331
ENSBTAG00000019915	GSN	0.00011	0.163872	0.249214	-0.00074	0.0318476	0.0550992	1.6e-05	0.0638155	0.094158	1.4e-06	0.135809	0.180617	1.6e-05	0.064402	0.0807089	-0.00029	0.214174	0.670331
ENSBTAG00000020046	CLMP	0.023	0.0144233	0.0907969	-0.12	0.00415196	0.023345	0.0032	0.00190043	0.0154806	0.00032	0.00311748	0.0239971	0.0033	0.0011139	0.00680523	-0.03	0.265962	0.670331
ENSBTAG00000021093	RPS16	-8.9e-05	0.58479	0.662762	-0.00078	0.255662	0.26872	1.6e-05	0.373405	0.393535	-1.4e-08	0.994012	0.994012	4e-07	0.981697	0.984214	-0.00056	0.224282	0.670331
ENSBTAG00000021543	MDFIC	0.033	0.00352865	0.0764941	-0.16	0.000938542	0.0155748	0.0037	0.00230265	0.0169875	0.00039	0.00214816	0.0234387	0.0041	0.000662343	0.00595473	-0.04	0.215414	0.670331
ENSBTAG00000021697	PDGFB	-0.00018	0.965378	0.978284	-0.023	0.178754	0.198559	0.00061	0.16506	0.195749	3.1e-05	0.489585	0.536212	0.00057	0.189221	0.211387	-0.013	0.240729	0.670331
ENSBTAG00000021746	ANXA5	0.00076	0.192653	0.274917	-0.0046	0.0611969	0.0845512	0.00012	0.0652157	0.0955031	9.8e-06	0.131896	0.176614	0.00013	0.0436193	0.0590143	-0.0018	0.26865	0.670331
ENSBTAG00000023652	PROS1	0.011	0.109841	0.190035	-0.076	0.0101733	0.0306655	0.0018	0.0156495	0.0424927	0.00015	0.0504722	0.0873214	0.0019	0.0104758	0.0196975	-0.024	0.234203	0.670331
ENSBTAG00000027020	COL5A2	0.0027	0.0156804	0.091801	-0.012	0.00725584	0.0260825	0.00036	0.00242699	0.0172537	3.5e-05	0.00487925	0.0280557	0.00039	0.000743787	0.00595473	-0.004	0.206022	0.670331
ENSBTAG00000002608	SEPT2	0.003	0.0668294	0.150174	-0.019	0.00603731	0.0236149	0.00043	0.0152327	0.0419436	4.1e-05	0.0241958	0.0551505	0.00046	0.00734778	0.0159023	-0.005	0.273146	0.67595
ENSBTAG00000027684	FOLR2	0.0053	0.055265	0.138441	-0.035	0.00255564	0.020393	0.00085	0.00454664	0.0225877	7.9e-05	0.0108241	0.037626	0.00085	0.00403443	0.0110312	-0.0085	0.278514	0.684899
ENSBTAG00000006335	STAT6	0.013	0.0467689	0.128278	-0.069	0.0149083	0.0373663	0.0019	0.00984486	0.0320956	0.00017	0.021922	0.0525623	0.002	0.00586298	0.0137017	-0.02	0.28724	0.68608
ENSBTAG00000007153	C1QA	0.0012	0.0713003	0.153178	-0.0072	0.0101015	0.0306655	0.00019	0.00941726	0.0320956	1.8e-05	0.0183484	0.048369	0.00019	0.00744079	0.0159023	-0.002	0.281266	0.68608
ENSBTAG00000009705	SERPINF1	0.0026	0.000198451	0.0387972	-0.011	0.000254561	0.0094982	0.00029	0.000124571	0.0082148	3.2e-05	4.45288e-05	0.00435269	0.00032	1.16333e-05	0.00127358	-0.0021	0.290712	0.68608
ENSBTAG00000013773	PKP4	0.028	0.00781505	0.0813107	-0.13	0.00313397	0.023345	0.0032	0.00535766	0.0238792	0.00033	0.00554156	0.0283554	0.0034	0.00275443	0.00921493	-0.032	0.288485	0.68608
ENSBTAG00000015910	ITGB1	0.001	0.0793708	0.160169	-0.006	0.016231	0.0398642	0.00016	0.0148099	0.0416997	1.5e-05	0.0255486	0.0558665	0.00019	0.00317202	0.00992208	-0.0018	0.294381	0.68608
ENSBTAG00000018123	FBLN5	0.0079	0.000481193	0.042709	-0.039	3.81376e-05	0.00838492	0.001	2.09282e-05	0.00818293	0.00011	1.61229e-05	0.00288033	0.0011	1.56937e-06	0.000306812	-0.0068	0.293213	0.68608
ENSBTAG00000019456	SPRED2	0.02	0.0570389	0.139124	-0.12	0.00581157	0.0234695	0.0031	0.00593204	0.0252112	0.00027	0.0186796	0.048369	0.003	0.00687357	0.0153575	-0.031	0.288966	0.68608
ENSBTAG00000019733	ADGRL4	-4.3e-05	0.993417	0.995964	-0.023	0.298634	0.308904	0.00087	0.126135	0.155091	4.8e-05	0.417666	0.469274	0.00079	0.158204	0.17878	-0.015	0.296541	0.68608
ENSBTAG00000021602	CTTNBP2NL	0.0033	0.812849	0.852075	-0.052	0.379823	0.386747	0.0017	0.258342	0.285344	0.00011	0.465847	0.513088	0.0024	0.107477	0.125819	-0.041	0.296287	0.68608
ENSBTAG00000021819	IFNAR1	0.0049	0.592463	0.666249	-0.067	0.0818059	0.103851	0.0021	0.0320346	0.0635349	0.00014	0.179014	0.221501	0.0019	0.0500277	0.0649861	-0.027	0.283047	0.68608
ENSBTAG00000017846	F11R	0.0032	0.39541	0.480141	-0.03	0.0584928	0.0819738	0.00071	0.0856701	0.112785	5.2e-05	0.223978	0.267815	0.0007	0.0878169	0.105326	-0.011	0.298441	0.686414
ENSBTAG00000003061	LAMA5	0.0034	0.635752	0.70619	-0.045	0.139262	0.162058	0.0011	0.139441	0.170117	7.3e-05	0.364704	0.415741	0.001	0.174421	0.196538	-0.021	0.301796	0.690054
ENSBTAG00000009886	KDELR3	0.0056	0.0962825	0.177578	-0.031	0.0306053	0.0549498	0.00089	0.0146073	0.0416894	8.4e-05	0.0262927	0.056486	0.00096	0.00752391	0.0159023	-0.0098	0.303553	0.690054
ENSBTAG00000011494	PYGL	0.013	0.0378921	0.123506	-0.068	0.0119079	0.0325594	0.0021	0.00286334	0.0183535	0.00019	0.00678585	0.0318742	0.0021	0.00175574	0.00783707	-0.019	0.307222	0.694357
ENSBTAG00000006214	LOXL2	0.0067	0.0285653	0.114943	-0.036	0.00516729	0.023392	0.001	0.00259008	0.017645	9.8e-05	0.00433065	0.0274262	0.001	0.00141269	0.00746435	-0.0088	0.311978	0.698719
ENSBTAG00000009998	GALNT16	0.012	0.0422671	0.124497	-0.066	0.00957745	0.0297205	0.0017	0.00798944	0.0289594	0.00016	0.0163215	0.0459116	0.0017	0.00749228	0.0159023	-0.017	0.312726	0.698719
ENSBTAG00000000215	GNB1	0.002	0.119963	0.199341	-0.013	0.0201935	0.0441098	0.00033	0.0213111	0.049283	3.1e-05	0.0376504	0.0712736	0.00036	0.00967065	0.0188578	-0.0037	0.324354	0.708505
ENSBTAG00000007374	LHFPL2	0.029	0.0452783	0.127366	-0.17	0.00558476	0.023392	0.0047	0.00269021	0.0178283	0.00046	0.00528894	0.0283554	0.005	0.00118359	0.00701187	-0.041	0.323451	0.708505
ENSBTAG00000011256	MYO1B	0.0098	0.0691336	0.152166	-0.065	0.00423912	0.023345	0.0018	0.00219101	0.0164747	0.00016	0.00740838	0.0325469	0.0018	0.00193507	0.00792984	-0.015	0.323108	0.708505
ENSBTAG00000021778	SELENON	0.015	0.0482766	0.13018	-0.089	0.00404354	0.023345	0.0023	0.00342695	0.0212688	0.00023	0.00477944	0.0280557	0.0025	0.00157005	0.00768913	-0.021	0.323754	0.708505
ENSBTAG00000000742	AMOTL2	0.0082	0.0110892	0.084065	-0.031	0.0222444	0.0462636	0.00082	0.0197865	0.0474633	8.3e-05	0.0217329	0.0525623	0.001	0.00275741	0.00921493	-0.0089	0.331304	0.712302
ENSBTAG00000001814	PLXND1	0.011	0.0459744	0.128278	-0.05	0.0270854	0.0518925	0.0013	0.0211103	0.049283	0.00013	0.0295241	0.061124	0.0012	0.0285451	0.0432602	-0.015	0.331721	0.712302
ENSBTAG00000008733	MAGED1	0.011	0.0293972	0.114943	-0.055	0.00794457	0.0270773	0.0016	0.00365104	0.0219624	0.00015	0.00554602	0.0283554	0.0015	0.00533886	0.0129332	-0.013	0.340008	0.712302
ENSBTAG00000010830	LRP1	0.0045	0.0291911	0.114943	-0.024	0.00542865	0.023392	0.00064	0.00428929	0.0223615	6.2e-05	0.00764034	0.0328283	0.00071	0.00123666	0.00721693	-0.0057	0.333506	0.712302
ENSBTAG00000011146	RAB8B	0.01	0.28155	0.368181	-0.12	0.0039319	0.023345	0.0025	0.0151023	0.0418794	0.00022	0.0403251	0.0730889	0.0026	0.0101085	0.0192801	-0.026	0.340666	0.712302
ENSBTAG00000014824	MMP14	0.0051	0.0832445	0.165221	-0.025	0.0466727	0.0707327	0.0007	0.0269419	0.0566359	6.7e-05	0.0419996	0.0753296	0.00076	0.0151005	0.0255597	-0.0079	0.337146	0.712302
ENSBTAG00000017196	PDIA3	0.0021	0.0190577	0.0935326	-0.012	0.00147378	0.0164642	0.00034	0.000451675	0.0123352	3.3e-05	0.000985479	0.0191281	0.00035	0.000227009	0.00422683	-0.0025	0.334839	0.712302
ENSBTAG00000017349	PCDHGC3	0.011	0.00729248	0.0805497	-0.051	0.00199429	0.0190187	0.0014	0.00124713	0.0126895	0.00014	0.00129758	0.0195136	0.0015	0.000465623	0.00541628	-0.011	0.339739	0.712302
ENSBTAG00000019755	REEP3	0.0091	0.145099	0.226031	-0.074	0.00466203	0.023392	0.0016	0.0184763	0.046608	0.00015	0.0276322	0.0585386	0.002	0.00192505	0.00792984	-0.017	0.344957	0.717437
ENSBTAG00000001589	TM9SF2	0.0042	0.072261	0.154143	-0.03	0.00243504	0.0202575	0.00065	0.00987792	0.0320956	6.3e-05	0.0158161	0.0457313	0.00077	0.00170511	0.00783707	-0.006	0.365469	0.729073
ENSBTAG00000006234	NPR1	0.0065	0.227147	0.31543	-0.054	0.017605	0.0417185	0.0014	0.0188406	0.0469089	0.00013	0.0389687	0.0718715	0.0015	0.00996069	0.0190913	-0.014	0.359197	0.729073
ENSBTAG00000006346	DAP	0.0038	0.089387	0.169662	-0.025	0.00629726	0.0240659	0.00065	0.00703846	0.0277984	5.8e-05	0.0198095	0.0506243	0.00066	0.00492883	0.0125974	-0.0057	0.363442	0.729073
ENSBTAG00000012152	NONO	0.0056	0.056126	0.138441	-0.037	0.00240969	0.0202575	0.00082	0.00990829	0.0320956	8.1e-05	0.0136448	0.0423422	0.00096	0.00216403	0.00822402	-0.0075	0.365094	0.729073
ENSBTAG00000012505	ARHGEF17	0.0039	0.740516	0.795192	-0.049	0.329884	0.339433	0.0011	0.405771	0.421959	7e-05	0.596517	0.639009	0.0011	0.37854	0.411137	-0.03	0.36025	0.729073
ENSBTAG00000013527	PGD	0.0071	0.0756602	0.157741	-0.033	0.0486208	0.0719061	0.00075	0.0820689	0.108776	7.5e-05	0.0914727	0.131492	0.00081	0.055327	0.0706956	-0.01	0.360463	0.729073
ENSBTAG00000013953	CALD1	0.0016	0.303398	0.385817	-0.012	0.0576725	0.0811149	0.00028	0.0897172	0.116157	2.5e-05	0.149546	0.192344	0.00035	0.0290779	0.0432614	-0.0039	0.359547	0.729073
ENSBTAG00000021466	COL3A1	0.0002	0.0232517	0.107267	-0.001	0.0055417	0.023392	2.7e-05	0.00338645	0.0212688	2.7e-06	0.00558406	0.0283554	3e-05	0.00133506	0.00728645	-0.00023	0.355553	0.729073
ENSBTAG00000012342	LIMA1	0.011	0.0498496	0.132538	-0.047	0.0529222	0.0749731	0.0011	0.0685716	0.0988459	0.00013	0.0499237	0.0867563	0.0014	0.0233373	0.0363541	-0.015	0.371114	0.736577
ENSBTAG00000003238	MEOX2	0.006	0.0162533	0.0934565	-0.026	0.0128499	0.0341311	0.00067	0.0136703	0.0395932	7.2e-05	0.0103639	0.0372071	0.00078	0.00369519	0.0105926	-0.0063	0.377613	0.74569
ENSBTAG00000021381	DAAM2	0.0081	0.298083	0.38339	-0.067	0.0430162	0.0671123	0.0015	0.0731922	0.101491	0.00013	0.153805	0.196319	0.0018	0.0342442	0.0486374	-0.019	0.384824	0.756111
ENSBTAG00000001509	ELK3	0.0075	0.12287	0.201013	-0.059	0.00359209	0.023345	0.0014	0.00627837	0.0258955	0.00014	0.0118659	0.0403441	0.0016	0.00134175	0.00728645	-0.012	0.387453	0.756138
ENSBTAG00000002092	PI16	0.0017	0.0121743	0.0855501	-0.0074	0.00832674	0.0276218	0.0002	0.00637401	0.0259608	2.1e-05	0.00541953	0.0283554	0.0002	0.00458548	0.012106	-0.0016	0.388705	0.756138
ENSBTAG00000010050	COL16A1	0.014	0.0205366	0.0979245	-0.047	0.0670015	0.0897863	0.0013	0.0471022	0.0807224	0.00015	0.0287353	0.0600829	0.0014	0.0307906	0.0452599	-0.015	0.393303	0.761294
ENSBTAG00000011425	PTPRA	0.016	0.0594475	0.14197	-0.089	0.0126731	0.0340173	0.0021	0.0199265	0.0475077	0.00022	0.0220466	0.0525623	0.0028	0.00189412	0.00792984	-0.02	0.403509	0.767064
ENSBTAG00000013472	COL1A2	0.00029	0.0105387	0.084065	-0.0011	0.0214821	0.0451586	3.4e-05	0.00538314	0.0238792	3.7e-06	0.00280101	0.0238354	4e-05	0.000820262	0.00625667	-0.00027	0.400663	0.767064
ENSBTAG00000013662	COL8A1	0.0097	0.0148619	0.0907969	-0.043	0.0114763	0.0325594	0.0012	0.00454506	0.0225877	0.00012	0.0067437	0.0318742	0.0014	0.000716927	0.00595473	-0.0095	0.402162	0.767064
ENSBTAG00000018784	CTSZ	0.0027	0.238891	0.324328	-0.021	0.0307775	0.0549498	0.00045	0.0690152	0.0988459	4.5e-05	0.07904	0.118409	0.00052	0.0343323	0.0486374	-0.0054	0.404131	0.767064
ENSBTAG00000003825	PTPN12	0.011	0.0990994	0.180223	-0.069	0.0118147	0.0325594	0.0018	0.0124178	0.0381392	0.00016	0.0255757	0.0558665	0.0019	0.00571285	0.0135377	-0.015	0.407551	0.76799
ENSBTAG00000013843	ACVRL1	0.012	0.00802911	0.0813107	-0.054	0.0065804	0.0243751	0.0014	0.00737288	0.0285102	0.00015	0.00497328	0.0281819	0.0015	0.00224799	0.00837109	-0.011	0.408547	0.76799
ENSBTAG00000016918	MYOF	0.014	0.0677016	0.151164	-0.069	0.0317578	0.0550992	0.0018	0.0253755	0.0551212	0.00018	0.0350141	0.067441	0.0023	0.00525483	0.0129332	-0.018	0.411745	0.770298
ENSBTAG00000011578	CD44	0.0058	0.00126026	0.0615952	-0.026	0.000520013	0.0127078	0.00071	0.000263847	0.0103164	7.7e-05	0.000120527	0.00785434	0.00074	0.00010716	0.0027933	-0.0042	0.415755	0.770945
ENSBTAG00000015580	TLE3	0.039	0.00643311	0.0805497	-0.17	0.00442662	0.023392	0.0045	0.00380845	0.0222254	0.00047	0.00330243	0.024748	0.0049	0.0011598	0.00697664	-0.033	0.418006	0.770945
ENSBTAG00000017165	MATN2	0.0085	0.106855	0.186592	-0.052	0.0198312	0.0437511	0.001	0.0680252	0.0985106	0.00011	0.055721	0.0935061	0.0015	0.00798918	0.0165279	-0.012	0.417956	0.770945
ENSBTAG00000016984	PTPN9	0.023	0.070972	0.153178	-0.12	0.0234173	0.0472292	0.0031	0.0239851	0.0529298	0.00031	0.0276973	0.0585386	0.0037	0.00482634	0.0125062	-0.028	0.421941	0.772769
ENSBTAG00000017122	HSPG2	0.0018	0.118932	0.199341	-0.012	0.0109194	0.0321014	0.00033	0.00765618	0.0285102	3e-05	0.020523	0.0509945	0.00036	0.00328621	0.0100383	-0.0026	0.422948	0.772769
ENSBTAG00000013060	IQGAP1	0.0051	0.0758447	0.157741	-0.03	0.0138546	0.0361143	0.00083	0.00759837	0.0285102	7.9e-05	0.0134802	0.0421661	0.00097	0.00136732	0.00732359	-0.0065	0.426052	0.77482
ENSBTAG00000009513	TGFBI	0.003	0.0347413	0.121209	-0.018	0.00197957	0.0190187	0.00046	0.00257625	0.017645	4.4e-05	0.00486613	0.0280557	0.00049	0.000930922	0.00625667	-0.0031	0.435617	0.787901
ENSBTAG00000021920	SEMA4C	0.013	0.0537205	0.137304	-0.053	0.06933	0.0905153	0.0013	0.0750003	0.102895	0.00015	0.0546527	0.0925074	0.0017	0.0229501	0.035894	-0.015	0.437275	0.787901
ENSBTAG00000021457	EFEMP2	0.018	0.00445462	0.0764941	-0.065	0.01776	0.0417991	0.0016	0.0227687	0.0511641	0.0002	0.00725655	0.0325469	0.0018	0.0106457	0.0197273	-0.014	0.444305	0.796896
ENSBTAG00000007268	F13A1	0.0049	0.0329031	0.121209	-0.027	0.00544418	0.023392	0.00066	0.00801227	0.0289594	6.6e-05	0.0105371	0.0374546	0.00069	0.00510057	0.0129332	-0.0049	0.449207	0.798363
ENSBTAG00000007421	CDH5	0.0016	0.315696	0.399473	-0.015	0.0235503	0.0472292	0.00043	0.0133093	0.0388353	3.7e-05	0.0405634	0.0730889	0.00042	0.0145374	0.0247136	-0.0035	0.448948	0.798363
ENSBTAG00000003777	TIE1	0.0065	0.254047	0.340179	-0.051	0.0347309	0.0582823	0.0013	0.0336894	0.0658628	0.00012	0.0679603	0.106591	0.0012	0.0439515	0.0592587	-0.012	0.452213	0.800069
ENSBTAG00000015739	MRC2	0.0069	0.00823963	0.0813107	-0.036	0.001195	0.0155748	0.00095	0.000789132	0.0126895	9.8e-05	0.000763153	0.0185867	0.001	0.000229997	0.00422683	-0.0055	0.457751	0.806219
ENSBTAG00000004207	CD93	0.0024	0.303917	0.385817	-0.022	0.0224835	0.0462687	0.00059	0.0166819	0.0446755	4.9e-05	0.0581664	0.0954087	0.00049	0.0451454	0.0604515	-0.0047	0.468503	0.811408
ENSBTAG00000014665	ADAMTS2	0.0089	0.0333393	0.121209	-0.047	0.00753052	0.0265264	0.0013	0.0040989	0.0222593	0.00014	0.00401798	0.0266276	0.0016	0.000470981	0.00541628	-0.0087	0.467215	0.811408
ENSBTAG00000018374	WASF2	0.0071	0.116955	0.199341	-0.042	0.0289253	0.0533907	0.001	0.0398141	0.0734307	0.0001	0.0493758	0.0861872	0.0013	0.00823438	0.0169455	-0.0094	0.462883	0.811408
ENSBTAG00000021919	NAV1	0.022	0.0857433	0.168171	-0.11	0.039856	0.0643954	0.0026	0.0629414	0.0935745	0.00027	0.0678825	0.106591	0.0029	0.0339581	0.0484585	-0.027	0.468998	0.811408
ENSBTAG00000000210	ARHGAP31	0.0066	0.167045	0.250247	-0.047	0.0188203	0.04321	0.0013	0.0125626	0.0381392	0.00012	0.0216865	0.0525623	0.0015	0.00348599	0.0102481	-0.0097	0.473762	0.81309
ENSBTAG00000015327	SPTAN1	0.0035	0.199066	0.280992	-0.021	0.0679635	0.0903868	0.00059	0.0449375	0.07844	5.7e-05	0.0593435	0.0962793	0.00073	0.0115874	0.0209753	-0.0055	0.474129	0.81309
ENSBTAG00000017753	APP	0.0011	0.102203	0.183309	-0.0072	0.0147715	0.0372623	0.00017	0.0276174	0.0577455	1.8e-05	0.0253658	0.0558665	0.00021	0.0059075	0.0137017	-0.0014	0.478455	0.816925
ENSBTAG00000007356	ELF1	0.021	0.0905223	0.170987	-0.1	0.0528183	0.0749731	0.0026	0.0592854	0.0912622	0.00026	0.0632528	0.101154	0.0028	0.0351394	0.0494227	-0.025	0.480551	0.816937
ENSBTAG00000010793	CCDC80	0.0028	9.37866e-05	0.0366706	-0.012	7.27266e-05	0.00838492	0.0003	0.000131426	0.0082148	3.4e-05	2.18911e-05	0.00288033	0.00032	2.8985e-05	0.00161902	-0.0014	0.486442	0.819823
ENSBTAG00000012387	PAM	0.0033	0.138417	0.219114	-0.02	0.0294761	0.0539836	0.00046	0.0572633	0.0895851	4.7e-05	0.0561233	0.0935844	0.00061	0.00960474	0.0188578	-0.0044	0.485472	0.819823
ENSBTAG00000000711	NDRG1	0.0049	0.164049	0.249214	-0.02	0.182903	0.200885	0.0005	0.195754	0.226449	5.2e-05	0.19369	0.236665	0.00074	0.0504023	0.065256	-0.0068	0.498693	0.823009
ENSBTAG00000001204	JCAD	0.0052	0.407782	0.493631	-0.048	0.0693889	0.0905153	0.0012	0.0731984	0.101491	0.0001	0.139948	0.185423	0.0013	0.0496014	0.0649861	-0.012	0.507374	0.823009
ENSBTAG00000001597	PITPNM2	0.049	0.0602735	0.14197	-0.28	0.0114876	0.0325594	0.0069	0.015551	0.0424927	0.00068	0.0207369	0.0509945	0.0085	0.00229395	0.00846165	-0.051	0.494548	0.823009
ENSBTAG00000003124	MFSD14B	0.017	0.0589075	0.14197	-0.083	0.0273324	0.0518925	0.0018	0.0563582	0.0888551	0.0002	0.0396959	0.072869	0.0024	0.0123994	0.0219553	-0.016	0.518793	0.823009
ENSBTAG00000004356	ROBO4	0.0045	0.272077	0.359399	-0.027	0.120697	0.145656	0.00079	0.0744415	0.102488	7e-05	0.127859	0.172986	0.00082	0.0602107	0.0761889	-0.0077	0.504112	0.823009
ENSBTAG00000006877	MMP16	0.019	0.0190717	0.0935326	-0.095	0.00445086	0.023392	0.0024	0.00619135	0.0258955	0.00026	0.00294014	0.0238354	0.0031	0.000199435	0.00422683	-0.016	0.491101	0.823009
ENSBTAG00000009665	UTRN	0.0079	0.188008	0.271259	-0.055	0.0273748	0.0518925	0.0014	0.030883	0.0622348	0.00014	0.0380278	0.0713584	0.0018	0.00398694	0.0110312	-0.011	0.517687	0.823009
ENSBTAG00000012191	WWC2	0.02	0.191865	0.274796	-0.099	0.125122	0.15007	0.0024	0.149046	0.179905	0.00026	0.124935	0.170208	0.0035	0.0290991	0.0432614	-0.028	0.515075	0.823009
ENSBTAG00000012247	MXRA8	0.0053	0.0426666	0.124497	-0.023	0.0411639	0.0658064	0.00058	0.0409607	0.0742576	6.4e-05	0.03004	0.0614955	0.00064	0.021257	0.0339244	-0.005	0.504525	0.823009
ENSBTAG00000013103	COL1A1	0.00028	0.00704821	0.0805497	-0.001	0.019229	0.04321	3.2e-05	0.00405261	0.0222593	3.7e-06	0.00128407	0.0195136	3.9e-05	0.000279249	0.00436745	-0.00019	0.515978	0.823009
ENSBTAG00000014648	RPN2	0.0055	0.0116861	0.0855501	-0.025	0.00533664	0.023392	0.00066	0.0051641	0.0238792	7.4e-05	0.00233906	0.0234387	0.0008	0.000511415	0.00544827	-0.0041	0.508169	0.823009
ENSBTAG00000019627	THY1	0.0029	0.00232198	0.0756578	-0.013	0.00118694	0.0155748	0.00032	0.00181761	0.0154497	3.5e-05	0.000842457	0.0185867	0.00033	0.00100076	0.00641581	-0.0018	0.499658	0.823009
ENSBTAG00000019877	DOCK7	0.031	0.105607	0.186592	-0.096	0.237535	0.251697	0.0014	0.509551	0.516151	0.00035	0.102961	0.142855	0.0043	0.0339129	0.0484585	0.037	0.49576	0.823009
ENSBTAG00000022155	FSTL1	0.0013	0.00586911	0.0764941	-0.0057	0.00418585	0.023345	0.00015	0.00456376	0.0225877	1.6e-05	0.00207026	0.0234387	0.00018	0.000360589	0.00500353	-0.00088	0.513077	0.823009
ENSBTAG00000024081	ECM2	0.0049	0.00107433	0.060009	-0.023	0.00020994	0.0094982	0.00054	0.00090461	0.0126895	6e-05	0.000285046	0.0111747	0.00065	3.86169e-05	0.0018874	-0.0027	0.519906	0.823009
ENSBTAG00000003276	PRKCH	0.0029	0.742315	0.795192	-0.044	0.240887	0.253873	0.0011	0.264192	0.290166	7.5e-05	0.445801	0.493791	0.0011	0.237796	0.263763	-0.016	0.525149	0.827957
ENSBTAG00000002286	DNAJC18	0.02	0.107269	0.186592	-0.12	0.0271199	0.0518925	0.0024	0.0723592	0.10116	0.00026	0.0624921	0.100553	0.0035	0.00916441	0.0182823	-0.022	0.530453	0.830858
ENSBTAG00000017079	MFAP3	0.0042	0.755687	0.800742	-0.12	0.0429865	0.0671123	0.0024	0.0995	0.126021	0.0002	0.197705	0.240818	0.0028	0.0496229	0.0649861	-0.024	0.531239	0.830858
ENSBTAG00000009502	LUZP1	0.015	0.326602	0.409062	-0.13	0.0513889	0.0739982	0.0031	0.0649925	0.0955031	0.00028	0.10743	0.148428	0.0033	0.040565	0.0556523	-0.027	0.534077	0.831424
ENSBTAG00000017266	ITGA6	0.0015	0.583143	0.662762	-0.022	0.0660236	0.0895611	0.00054	0.0766295	0.104035	4.5e-05	0.158486	0.200544	0.00062	0.0402197	0.0553729	-0.0049	0.535854	0.831424
ENSBTAG00000019612	RNASE4	0.00097	0.147179	0.228361	-0.006	0.0325048	0.0555409	0.00015	0.0457547	0.0795115	1.4e-05	0.0609774	0.0985213	0.00019	0.00679785	0.0152756	-0.0012	0.541938	0.837541
ENSBTAG00000002996	SHROOM4	0.0073	0.227497	0.31543	-0.028	0.270069	0.283102	0.00069	0.295559	0.321904	0.00012	0.0885388	0.128217	0.0016	0.0124095	0.0219553	0.01	0.555196	0.847975
ENSBTAG00000004014	FBLN2	0.0031	0.0313359	0.121209	-0.017	0.00411515	0.023345	0.0004	0.0112745	0.0352666	4.2e-05	0.00959276	0.0361215	0.00048	0.0016246	0.00768913	-0.0024	0.554671	0.847975
ENSBTAG00000004261	SPON2	0.0062	0.0469149	0.128278	-0.032	0.0141238	0.0364343	0.00085	0.0119056	0.0369452	9.1e-05	0.00855383	0.0344799	0.001	0.00210177	0.00821792	-0.0052	0.551749	0.847975
ENSBTAG00000019644	EXT2	0.011	0.172583	0.256578	-0.048	0.145018	0.167169	0.0011	0.202385	0.232743	0.00012	0.164897	0.20658	0.0015	0.0667566	0.082863	-0.013	0.55877	0.850113
ENSBTAG00000002804	PDGFRB	0.00086	0.720356	0.775921	-0.012	0.232446	0.247647	0.00029	0.270148	0.295876	2.1e-05	0.436256	0.485972	0.00039	0.129564	0.148127	-0.0038	0.580396	0.864668
ENSBTAG00000004383	FNBP1L	0.008	0.322677	0.406989	-0.067	0.0487008	0.0719061	0.0018	0.0357843	0.0685866	0.00016	0.069747	0.107791	0.0021	0.0130429	0.0228283	-0.012	0.585919	0.864668
ENSBTAG00000008022	PTGFRN	0.0097	0.0542092	0.137304	-0.06	0.00496781	0.023392	0.0013	0.0213458	0.049283	0.00013	0.0171622	0.0469165	0.0017	0.00154954	0.00768913	-0.0078	0.584633	0.864668
ENSBTAG00000009717	FGL2	0.0029	0.0189425	0.0935326	-0.016	0.00338598	0.023345	0.00034	0.0129663	0.0383689	3.7e-05	0.00790878	0.0336123	0.00042	0.00185412	0.00788001	-0.0019	0.586028	0.864668
ENSBTAG00000013222	CD109	0.015	0.0440715	0.127366	-0.074	0.0218057	0.0455937	0.0019	0.0220266	0.0500721	0.00021	0.0160235	0.0457313	0.0026	0.00132296	0.00728645	-0.012	0.576533	0.864668
ENSBTAG00000014782	STAB1	0.014	0.00741634	0.0805497	-0.059	0.00840662	0.0276218	0.0014	0.0127049	0.0382124	0.00017	0.00438385	0.0274262	0.0017	0.00283107	0.00922841	-0.0084	0.574232	0.864668
ENSBTAG00000014933	TRAK2	0.013	0.201004	0.281694	-0.054	0.194002	0.211885	0.0019	0.0716669	0.100798	0.00026	0.0201493	0.0509945	0.0033	0.00161317	0.00768913	0.015	0.580824	0.864668
ENSBTAG00000016956	GANAB	0.008	0.0543878	0.137304	-0.029	0.104013	0.127489	0.00066	0.145913	0.17718	0.0001	0.0314984	0.0625171	0.0012	0.00519695	0.0129332	0.0065	0.578817	0.864668
ENSBTAG00000002697	KCTD10	0.013	0.120828	0.199341	-0.064	0.0757619	0.0977654	0.0015	0.099903	0.126021	0.00017	0.0718929	0.110236	0.002	0.0254632	0.0391973	-0.013	0.590727	0.868324
ENSBTAG00000016740	ACLY	0.033	0.00321604	0.0764941	-0.15	0.00137862	0.0164642	0.0037	0.00261741	0.017645	0.00043	0.000623846	0.0185867	0.0047	7.4271e-05	0.00226231	-0.017	0.597572	0.871831
ENSBTAG00000017339	RUNX1T1	0.04	0.0104497	0.084065	-0.15	0.019452	0.0434613	0.0039	0.0223009	0.0504026	0.00054	0.00221613	0.0234387	0.006	0.000324053	0.00471827	0.024	0.597046	0.871831
ENSBTAG00000001585	WIPF1	0.027	0.00501216	0.0764941	-0.15	0.000252699	0.0094982	0.0042	4.23284e-05	0.0082148	0.00045	2.20997e-05	0.00288033	0.0049	8.75006e-07	0.000306812	-0.013	0.619125	0.875377
ENSBTAG00000002646	DYNC1I2	0.0042	0.328505	0.409062	-0.025	0.170875	0.191989	0.00035	0.455987	0.469187	3.8e-05	0.424091	0.475128	0.00045	0.327489	0.358678	-0.0061	0.611625	0.875377
ENSBTAG00000003902	ZNF512	0.03	0.00437984	0.0764941	-0.11	0.0116397	0.0325594	0.003	0.0105931	0.0334024	0.00036	0.00245777	0.0234387	0.0038	0.000690053	0.00595473	-0.016	0.6048	0.875377
ENSBTAG00000008202	PRKCSH	0.0092	0.0169073	0.0935326	-0.045	0.00542739	0.023392	0.0011	0.00910142	0.03206	0.00012	0.00566759	0.0284106	0.0012	0.003896	0.010881	-0.0054	0.620152	0.875377
ENSBTAG00000011215	ACTN4	0.0014	0.255881	0.340565	-0.0078	0.140291	0.162771	0.0002	0.150275	0.180238	2.1e-05	0.141978	0.185664	0.00028	0.0372315	0.0516224	-0.0018	0.611408	0.875377
ENSBTAG00000015296	PTPRB	-0.0012	0.718072	0.775597	-0.0084	0.558886	0.563207	0.00026	0.475952	0.485894	1.5e-05	0.689893	0.725129	0.00058	0.108741	0.126541	-0.0048	0.616498	0.875377
ENSBTAG00000016813	SH3D19	0.017	0.0533333	0.137304	-0.069	0.0593238	0.0828414	0.0018	0.0526576	0.085788	0.00022	0.0260821	0.056486	0.0027	0.00352019	0.0102481	-0.012	0.610728	0.875377
ENSBTAG00000017129	CLCC1	0.0073	0.107005	0.186592	-0.055	0.00401311	0.023345	0.00093	0.0602164	0.0917912	0.00011	0.038614	0.0715549	0.0014	0.00281695	0.00922841	-0.0065	0.611153	0.875377
ENSBTAG00000018152	MYADM	0.0015	0.0558213	0.138441	-0.0072	0.0268482	0.0518925	0.0002	0.0180093	0.0464683	2.1e-05	0.0154024	0.0456238	0.00026	0.00180393	0.00783707	-0.0011	0.616647	0.875377
ENSBTAG00000003418	MSN	0.0046	0.0374444	0.123506	-0.021	0.0235542	0.0472292	0.00066	0.0057246	0.0248702	7e-05	0.00439531	0.0274262	0.00076	0.00101734	0.00641581	-0.003	0.624243	0.877982
ENSBTAG00000002329	ASAP2	0.03	0.14275	0.223261	-0.17	0.0449916	0.0692587	0.0041	0.0634449	0.0939657	0.00045	0.0478843	0.0839586	0.0056	0.00969418	0.0188578	-0.027	0.64066	0.892428
ENSBTAG00000010726	F8	0.0016	0.910905	0.938974	-0.04	0.514882	0.520204	0.0016	0.308132	0.333739	0.00012	0.470355	0.516598	0.0026	0.0889141	0.106316	-0.019	0.641361	0.892428
ENSBTAG00000019338	IL13RA1	0.005	0.0544299	0.137304	-0.025	0.0242899	0.0479664	0.00056	0.0477059	0.0811	6.6e-05	0.0242606	0.0551505	0.00081	0.00352942	0.0102481	-0.0035	0.639519	0.892428
ENSBTAG00000004334	NCSTN	0.011	0.0140629	0.0907969	-0.051	0.00660809	0.0243751	0.0011	0.0197586	0.0474633	0.00015	0.00298705	0.0238354	0.0015	0.00105677	0.00655868	0.0058	0.648756	0.899516
ENSBTAG00000002736	DNMT1	0.029	0.119739	0.199341	-0.16	0.0471216	0.0711372	0.0037	0.0714362	0.100798	0.0004	0.0556011	0.0935061	0.0049	0.0135252	0.0234955	-0.024	0.654948	0.904893
ENSBTAG00000001961	MAP1B	0.01	0.299943	0.384517	-0.073	0.0780317	0.100034	0.0019	0.0812117	0.108006	0.0002	0.0640206	0.101756	0.0027	0.00877346	0.0177742	-0.012	0.663277	0.913174
ENSBTAG00000018373	DPYSL2	0.0057	0.0767339	0.158746	-0.027	0.0458521	0.0700319	0.00076	0.0303817	0.0618711	8.3e-05	0.0207205	0.0509945	0.0011	0.00126023	0.00724632	-0.0039	0.671789	0.921647
ENSBTAG00000008140	FAP	0.024	0.00101521	0.060009	-0.091	0.00399626	0.023345	0.0027	0.00103298	0.0126895	0.00031	0.000210915	0.0103085	0.0032	6.57718e-05	0.00226231	-0.0089	0.674902	0.922681
ENSBTAG00000004190	ARHGAP29	0.0054	0.29122	0.375799	-0.033	0.126235	0.150942	0.00082	0.139661	0.170117	8.6e-05	0.134969	0.180112	0.0013	0.0210415	0.0337181	-0.0058	0.688557	0.923264
ENSBTAG00000004279	RHOA	0.0011	0.101857	0.183309	-0.0066	0.024573	0.0482816	0.00018	0.0174649	0.0458781	1.9e-05	0.0172022	0.0469165	0.00019	0.0105116	0.0196975	-0.00078	0.691858	0.923264
ENSBTAG00000005443	MIER1	0.017	0.0749822	0.157624	-0.1	0.0112576	0.0325594	0.0021	0.0427299	0.0759599	0.00023	0.0326494	0.0644743	0.0029	0.00529738	0.0129332	-0.011	0.689153	0.923264
ENSBTAG00000006747	LTBP3	0.0097	0.00387005	0.0764941	-0.036	0.0125565	0.0340173	0.00097	0.00807307	0.0289594	0.00012	0.00183063	0.0233372	0.0012	0.000760295	0.00595473	-0.004	0.678412	0.923264
ENSBTAG00000008300	FN1	0.0014	0.00167874	0.0729319	-0.0052	0.00484418	0.023392	0.00015	0.00122645	0.0126895	1.8e-05	0.000292762	0.0111747	0.00019	6.4167e-05	0.00226231	-0.0005	0.69025	0.923264
ENSBTAG00000017830	RBMS2	0.015	0.0105252	0.084065	-0.055	0.0224479	0.0462687	0.0014	0.028779	0.059119	0.00019	0.00379875	0.0256088	0.0024	9.34039e-05	0.00260864	0.0065	0.687254	0.923264
ENSBTAG00000022169	PREX2	0.011	0.229483	0.316764	-0.057	0.129629	0.153363	0.0017	0.087498	0.11442	0.00023	0.0205006	0.0509945	0.0032	0.000844644	0.00625667	0.01	0.687688	0.923264
ENSBTAG00000003585	CD47	0.0025	0.17667	0.258966	-0.014	0.0711057	0.0923665	0.00041	0.0419978	0.0753674	4.3e-05	0.0381997	0.0713584	0.00057	0.00334523	0.0101394	-0.002	0.696372	0.926127
ENSBTAG00000001108	GMCL1	0.026	0.129934	0.210806	-0.2	0.00417031	0.023345	0.0038	0.037548	0.0712683	0.0004	0.0367682	0.0701286	0.0043	0.0181771	0.0299884	-0.016	0.734342	0.927263
ENSBTAG00000001826	SASH1	0.0091	0.328355	0.409062	-0.059	0.135552	0.158685	0.0012	0.225498	0.254091	0.00014	0.182863	0.224841	0.002	0.0407261	0.055678	-0.0091	0.731587	0.927263
ENSBTAG00000003166	AXL	0.0052	0.0941143	0.174401	-0.019	0.145364	0.167169	0.00047	0.166769	0.196406	5.9e-05	0.0927871	0.131926	0.00067	0.0449089	0.0603415	-0.003	0.73517	0.927263
ENSBTAG00000003832	MFAP2	0.0083	0.00966138	0.084065	-0.031	0.0206728	0.0445673	0.00084	0.0161865	0.0436477	0.0001	0.00441906	0.0274262	0.0011	0.0020696	0.00817387	-0.0032	0.727861	0.927263
ENSBTAG00000005483	ESYT2	0.0063	0.132053	0.213358	-0.022	0.220908	0.237294	0.00035	0.439221	0.454326	6.7e-05	0.149347	0.192344	0.00095	0.0329624	0.0475583	0.0041	0.728197	0.927263
ENSBTAG00000006995	SPTBN1	0.00073	0.181461	0.263759	-0.004	0.0863794	0.108599	0.00011	0.0689755	0.0988459	1.1e-05	0.0684253	0.106591	0.00015	0.0112364	0.0205293	-0.00059	0.702917	0.927263
ENSBTAG00000007814	WWTR1	0.0043	0.249896	0.336929	-0.029	0.0670527	0.0897863	0.00087	0.0308064	0.0622348	8e-05	0.0568773	0.0938355	0.00092	0.0201264	0.0327893	-0.0038	0.715713	0.927263
ENSBTAG00000011383	SNX4	0.0084	0.070406	0.152937	-0.054	0.00612671	0.0237183	0.001	0.0409236	0.0742576	0.00014	0.00935352	0.0361215	0.0015	0.00284196	0.00922841	0.0045	0.732743	0.927263
ENSBTAG00000012305	ADGRL2	0.015	0.0979893	0.179037	-0.1	0.0063396	0.0240659	0.0023	0.0176003	0.0458781	0.00026	0.011129	0.0381705	0.0033	0.000741296	0.00595473	-0.0088	0.733837	0.927263
ENSBTAG00000014059	ATP2B4	0.016	0.0332618	0.121209	-0.071	0.0267119	0.0518925	0.0018	0.0346057	0.0669843	0.0002	0.0185012	0.048369	0.0025	0.00236504	0.00853072	-0.0079	0.716224	0.927263
ENSBTAG00000014713	RARRES1	0.0071	0.017263	0.0935326	-0.026	0.0387845	0.063587	0.00073	0.0240959	0.0529298	8.9e-05	0.007637	0.0328283	0.00096	0.00245976	0.00853072	-0.0029	0.727148	0.927263
ENSBTAG00000016462	TCF4	0.0051	0.150094	0.231963	-0.032	0.0334059	0.0563005	0.00089	0.0214274	0.049283	9.5e-05	0.0163177	0.0459116	0.0012	0.00216643	0.00822402	-0.0036	0.721331	0.927263
ENSBTAG00000017465	GNS	0.009	0.111991	0.192901	-0.061	0.0101957	0.0306655	0.0011	0.0777976	0.105048	0.00013	0.0437249	0.0780659	0.0016	0.0105732	0.0196975	-0.0058	0.71724	0.927263
ENSBTAG00000019704	HLTF	0.038	0.0350298	0.121209	-0.21	0.00582235	0.0234695	0.0052	0.00822779	0.0292461	0.00062	0.00195306	0.0234387	0.0072	0.000139199	0.00340168	-0.018	0.72669	0.927263
ENSBTAG00000020281	NIN	0.016	0.230079	0.316764	-0.11	0.0447473	0.0691549	0.0026	0.0694476	0.0991022	0.00027	0.0682204	0.106591	0.0037	0.00755063	0.0159023	-0.014	0.700867	0.927263
ENSBTAG00000021467	IGFBP6	0.00071	0.0879457	0.168853	-0.0031	0.0803802	0.102708	7.1e-05	0.117526	0.146346	7.8e-06	0.0951261	0.134762	7.7e-05	0.0820036	0.0986566	-0.00044	0.705171	0.927263
ENSBTAG00000002683	PFKP	0.014	0.0176108	0.0935326	-0.049	0.0512105	0.0739982	0.0014	0.028403	0.0587596	0.00017	0.0122166	0.0407545	0.0017	0.0073103	0.0159023	-0.0056	0.742004	0.931371
ENSBTAG00000021617	ZC3HAV1	0.02	0.186303	0.269794	-0.13	0.0490372	0.072081	0.0032	0.0504954	0.0840158	0.00035	0.0404368	0.0730889	0.0043	0.00756478	0.0159023	-0.014	0.743191	0.931371
ENSBTAG00000006322	DENND5A	0.009	0.0728045	0.154143	-0.03	0.159736	0.182622	0.0007	0.203711	0.233581	0.00011	0.0562464	0.0935844	0.0013	0.0139928	0.0238916	0.0046	0.74652	0.9316
ENSBTAG00000008403	ROCK1	0.0085	0.079415	0.160169	-0.038	0.0664264	0.0895611	0.00083	0.11694	0.146082	0.00012	0.0254302	0.0558665	0.0015	0.00320251	0.00993795	0.0043	0.752904	0.9316
ENSBTAG00000015527	MYO1D	0.021	0.0890988	0.169662	-0.067	0.20716	0.223756	0.0021	0.132309	0.162172	0.00025	0.078478	0.118019	0.003	0.0266636	0.0407245	-0.011	0.750912	0.9316
ENSBTAG00000016420	CTNNB1	0.0025	0.107374	0.186592	-0.013	0.051477	0.0739982	0.00022	0.196526	0.226672	3.3e-05	0.0633827	0.101154	0.00035	0.0364732	0.0509322	0.0014	0.748615	0.9316
ENSBTAG00000000283	CSF1	0.018	0.000526932	0.042709	-0.043	0.0505975	0.0738195	0.0011	0.0448834	0.07844	0.00018	0.00215945	0.0234387	0.0017	0.00155837	0.00768913	0.0042	0.772647	0.936684
ENSBTAG00000002341	ETS1	0.0057	0.0381937	0.123506	-0.033	0.00421899	0.023345	0.00096	0.00129455	0.0126895	0.0001	0.0011069	0.0191281	0.001	0.000388357	0.00506159	-0.0023	0.772731	0.936684
ENSBTAG00000002411	CTNND1	0.0083	0.174503	0.257595	-0.047	0.0685133	0.0905153	0.0012	0.0674797	0.0980839	0.00014	0.0345646	0.067441	0.0018	0.00540618	0.0129682	0.0048	0.781588	0.936684
ENSBTAG00000004427	OSBPL8	0.00064	0.856758	0.893313	-0.02	0.194577	0.211921	0.00034	0.379301	0.397587	3.6e-05	0.370105	0.420672	0.00072	0.0581333	0.0740395	-0.0028	0.783365	0.936684
ENSBTAG00000007806	MTPN	0.0033	0.34275	0.425445	-0.022	0.135198	0.158685	0.00052	0.174827	0.205277	6e-05	0.125553	0.170456	0.00095	0.0108044	0.019927	-0.0027	0.782713	0.936684
ENSBTAG00000008283	FLI1	0.01	0.118271	0.199341	-0.066	0.0153474	0.0382219	0.0016	0.0259637	0.0558085	0.00017	0.0206891	0.0509945	0.0018	0.00901577	0.018171	-0.0051	0.777812	0.936684
ENSBTAG00000011400	DBN1	0.01	0.00728441	0.0805497	-0.042	0.00729939	0.0260825	0.001	0.0102734	0.0329254	0.00012	0.00269662	0.0238354	0.0013	0.000741425	0.00595473	-0.0031	0.770347	0.936684
ENSBTAG00000014451	YEATS2	0.024	0.0519184	0.136242	-0.089	0.0877999	0.10968	0.0019	0.149158	0.179905	0.00031	0.0262014	0.056486	0.004	0.00243833	0.00853072	0.0097	0.780338	0.936684
ENSBTAG00000016467	SLC22A17	0.024	0.0122834	0.0855501	-0.085	0.0390099	0.063587	0.0019	0.0757062	0.1035	0.00023	0.0312554	0.0625171	0.002	0.0518707	0.0667153	-0.0081	0.769066	0.936684
ENSBTAG00000016750	PTBP3	0.023	0.0469032	0.128278	-0.1	0.0303288	0.0549007	0.0026	0.0382512	0.0719049	0.0003	0.0186478	0.048369	0.0033	0.00583496	0.0137017	-0.0097	0.761789	0.936684
ENSBTAG00000019339	NA	0.00013	0.978424	0.985989	-0.012	0.579547	0.582527	0.0005	0.354599	0.377788	4.8e-05	0.386785	0.438356	0.00096	0.0684729	0.0844571	-0.004	0.774195	0.936684
ENSBTAG00000011226	SLC4A2	0.03	0.0422911	0.124497	-0.15	0.017388	0.0414555	0.0031	0.0501575	0.0840158	0.00037	0.0245493	0.055182	0.0039	0.0120219	0.0216616	-0.011	0.787447	0.938694
ENSBTAG00000001657	PICALM	0.0026	0.0927384	0.17267	-0.014	0.0279192	0.0522316	0.00034	0.0396679	0.0734307	3.9e-05	0.0219215	0.0525623	0.00051	0.00163114	0.00768913	-0.0011	0.794417	0.943366
ENSBTAG00000016894	CYFIP1	0.0081	0.100262	0.181493	-0.026	0.20693	0.223756	0.00063	0.239434	0.26672	8.1e-05	0.14101	0.185423	0.001	0.0470088	0.0625185	-0.0036	0.796191	0.943366
ENSBTAG00000007203	STT3A	0.0076	0.0393963	0.123506	-0.039	0.0116227	0.0325594	0.00092	0.0209453	0.049283	0.00011	0.00812451	0.0336289	0.0012	0.00173045	0.00783707	-0.0026	0.80565	0.949739
ENSBTAG00000012022	TBC1D2B	0.0084	0.45155	0.535018	-0.065	0.163524	0.186408	0.0013	0.300015	0.32585	0.00016	0.193369	0.236665	0.0025	0.0370264	0.0515207	-0.0076	0.808857	0.949739
ENSBTAG00000013004	ITIH5	0.0019	0.288288	0.374487	-0.015	0.0370625	0.0614044	0.00034	0.079653	0.107025	3.4e-05	0.082865	0.122902	0.00044	0.0189496	0.0311315	-0.0012	0.806602	0.949739
ENSBTAG00000000781	HIP1	0.011	0.156968	0.241632	-0.045	0.159298	0.182622	0.00069	0.396674	0.413599	0.00012	0.154143	0.196319	0.0018	0.0208671	0.0335763	0.0045	0.833849	0.955344
ENSBTAG00000003265	ADD3	0.011	0.00343768	0.0764941	-0.051	0.00128773	0.016242	0.0013	0.00125026	0.0126895	0.00016	0.000203081	0.0103085	0.0017	2.59211e-05	0.00161902	-0.0021	0.845827	0.955344
ENSBTAG00000003530	DDX31	0.0063	0.0238676	0.107267	-0.027	0.0210182	0.0446637	0.00059	0.0562731	0.0888551	7.2e-05	0.022585	0.0531048	0.00075	0.0129936	0.0228283	-0.0016	0.843152	0.955344
ENSBTAG00000003602	RBPJ	0.0086	0.0291501	0.114943	-0.041	0.0138476	0.0361143	0.001	0.0186019	0.046624	0.00013	0.0029005	0.0238354	0.0015	0.000275687	0.00436745	0.0022	0.841194	0.955344
ENSBTAG00000006024	ISLR	0.0074	0.0236085	0.107267	-0.033	0.0192242	0.04321	0.0008	0.0261201	0.0558085	9.5e-05	0.0103723	0.0372071	0.001	0.0035156	0.0102481	-0.0017	0.853553	0.955344
ENSBTAG00000006126	GTF3C1	0.01	0.464988	0.54691	-0.056	0.356003	0.364391	0.0015	0.334506	0.357886	0.00018	0.272051	0.317528	0.0029	0.0551254	0.070669	0.0089	0.825622	0.955344
ENSBTAG00000009565	RASA1	0.021	0.0450841	0.127366	-0.089	0.0473552	0.0712149	0.0018	0.115496	0.14474	0.00027	0.0245567	0.055182	0.0033	0.00371148	0.0105926	0.0056	0.852799	0.955344
ENSBTAG00000010395	DOCK9	0.0047	0.325247	0.408912	-0.037	0.0624275	0.0859477	0.00072	0.16521	0.195749	7.4e-05	0.16537	0.20658	0.0011	0.032883	0.0475583	-0.0025	0.850684	0.955344
ENSBTAG00000011531	SS18	0.014	0.0279714	0.114943	-0.054	0.0436856	0.067782	0.0013	0.0578598	0.0901322	0.00017	0.0164577	0.045964	0.0019	0.00436119	0.0116491	-0.004	0.822641	0.955344
ENSBTAG00000011789	REST	0.029	0.0978764	0.179037	-0.17	0.0189499	0.04321	0.0044	0.0210818	0.049283	0.00049	0.0133629	0.0421661	0.0054	0.00437653	0.0116491	-0.01	0.838359	0.955344
ENSBTAG00000012817	JAG1	0.014	0.0609965	0.142812	-0.051	0.0984734	0.121461	0.0013	0.0980742	0.124909	0.00016	0.046383	0.0816926	0.0017	0.0253162	0.039125	-0.0039	0.848114	0.955344
ENSBTAG00000015802	CREB3L2	0.016	0.0633741	0.14576	-0.072	0.0521337	0.0743952	0.002	0.0387832	0.0725561	0.00024	0.0131058	0.0421661	0.0031	0.000761475	0.00595473	0.0048	0.845814	0.955344
ENSBTAG00000016469	TNKS1BP1	0.011	0.086021	0.168171	-0.028	0.287049	0.29888	0.00061	0.36503	0.386793	9.7e-05	0.163867	0.206019	0.0012	0.0721204	0.0881221	0.0036	0.835058	0.955344
ENSBTAG00000018271	SLC38A10	0.019	0.0191371	0.0935326	-0.069	0.0487285	0.0719061	0.0015	0.0893633	0.116086	0.00021	0.0254381	0.0558665	0.0023	0.0104921	0.0196975	-0.0043	0.855167	0.955344
ENSBTAG00000020148	TEK	0.0076	0.142027	0.223261	-0.04	0.0688997	0.0905153	0.0012	0.0394191	0.0733946	0.00013	0.0272351	0.0581908	0.0017	0.00162069	0.00768913	-0.0028	0.847533	0.955344
ENSBTAG00000020935	HIF1A	0.011	0.00360334	0.0764941	-0.048	0.00351766	0.023345	0.0012	0.00408779	0.0222593	0.00015	0.000455333	0.0148363	0.0018	1.62862e-05	0.00127358	-0.0024	0.831969	0.955344
ENSBTAG00000021675	PJA2	0.0031	0.430983	0.515334	-0.028	0.098787	0.121465	0.00042	0.326523	0.351709	5.1e-05	0.255948	0.301433	0.00076	0.074215	0.0901182	-0.0021	0.848302	0.955344
ENSBTAG00000000236	YWHAZ	0.0041	0.0534945	0.137304	-0.02	0.0274725	0.0518925	0.0005	0.0322931	0.0635349	5.8e-05	0.0153547	0.0456238	0.00071	0.00176404	0.00783707	-0.00097	0.872865	0.962706
ENSBTAG00000004885	DDR2	0.01	0.0279571	0.114943	-0.051	0.0100157	0.0306655	0.0014	0.0075184	0.0285102	0.00017	0.00143559	0.020762	0.002	7.52174e-05	0.00226231	0.0021	0.873466	0.962706
ENSBTAG00000009020	CRIM1	0.006	0.164443	0.249214	-0.019	0.287414	0.29888	0.00024	0.614205	0.618954	5.9e-05	0.227719	0.270633	0.00075	0.10348	0.121504	0.002	0.872042	0.962706
ENSBTAG00000011125	MYO9B	0.032	0.0498149	0.132538	-0.16	0.0203096	0.044117	0.0035	0.0509686	0.0844437	0.00046	0.0133607	0.0421661	0.005	0.00437959	0.0116491	-0.0076	0.870874	0.962706
ENSBTAG00000017448	EFEMP1	0.0031	0.0169708	0.0935326	-0.013	0.0199174	0.0437511	0.0002	0.162963	0.194858	3e-05	0.0383255	0.0713584	0.0003	0.0290226	0.0432614	0.00059	0.874068	0.962706
ENSBTAG00000021911	PTPRG	0.015	0.12287	0.201013	-0.06	0.141236	0.163382	0.0019	0.072442	0.10116	0.00022	0.0449489	0.0798865	0.0029	0.0051709	0.0129332	-0.0042	0.878506	0.964876
ENSBTAG00000006837	UBA6	0.036	0.0373324	0.123506	-0.2	0.00556988	0.023392	0.0038	0.0472773	0.0807224	0.00049	0.0122993	0.0407545	0.0052	0.00492942	0.0125974	0.0069	0.888919	0.968154
ENSBTAG00000007152	OS9	0.0045	0.0346127	0.121209	-0.021	0.0233641	0.0472292	0.00045	0.0561677	0.0888551	5.2e-05	0.0311073	0.0625171	0.00053	0.0197165	0.0322559	-0.00086	0.887756	0.968154
ENSBTAG00000016751	MYO6	0.025	0.178357	0.260215	-0.13	0.0973565	0.120463	0.0025	0.215057	0.244165	0.00037	0.0810473	0.120952	0.0049	0.0135805	0.0234955	0.0076	0.886041	0.968154
ENSBTAG00000003880	EMILIN2	0.01	0.0231987	0.107267	-0.045	0.0147287	0.0372623	0.0012	0.0105747	0.0334024	0.00014	0.00367604	0.0252877	0.0016	0.000529193	0.00544827	-0.0017	0.894493	0.971519
ENSBTAG00000014471	AKAP2	0.0076	0.056297	0.138441	-0.039	0.0190647	0.04321	0.0011	0.00993239	0.0320956	0.00013	0.00455593	0.0278339	0.0015	0.000371106	0.00500353	-0.0014	0.902563	0.975126
ENSBTAG00000020421	SUPT16H	0.018	0.033681	0.121209	-0.077	0.0316543	0.0550992	0.0018	0.05374	0.0871881	0.00022	0.0195018	0.0501658	0.0026	0.00325991	0.0100364	-0.0029	0.902802	0.975126
ENSBTAG00000005960	EPB41L2	0.0068	0.0234243	0.107267	-0.029	0.0207449	0.0445673	0.00063	0.0552661	0.0885722	8.8e-05	0.00904135	0.0357088	0.0011	0.000905254	0.00625667	0.00099	0.907866	0.977894
ENSBTAG00000000113	ARHGEF2	0.011	0.0844217	0.166712	-0.033	0.235972	0.25072	0.00087	0.228988	0.256545	0.00013	0.0853466	0.124983	0.0015	0.0383506	0.0529862	0.00095	0.959492	0.979888
ENSBTAG00000000137	FRYL	0.009	0.480214	0.560489	-0.068	0.205165	0.222832	0.0015	0.278341	0.303998	0.00019	0.182518	0.224841	0.0031	0.0205567	0.0333486	0.0032	0.929457	0.979888
ENSBTAG00000001182	SEPT7	0.0035	0.0480684	0.13018	-0.018	0.0141637	0.0364343	0.00034	0.0742865	0.102488	4.5e-05	0.023294	0.0535985	0.00048	0.0112104	0.0205293	-0.00047	0.925165	0.979888
ENSBTAG00000001483	SRGAP2	0.026	0.0880973	0.168853	-0.11	0.0858301	0.108257	0.0031	0.0625128	0.093292	0.00036	0.0365385	0.0700321	0.0045	0.00535851	0.0129332	-0.0031	0.943143	0.979888
ENSBTAG00000001523	YES1	0.016	0.176839	0.258966	-0.1	0.0484464	0.0719061	0.0027	0.0427396	0.0759599	0.00029	0.0313516	0.0625171	0.0035	0.00722627	0.0159023	-0.0035	0.919675	0.979888
ENSBTAG00000003745	WDR48	0.027	0.00831823	0.0813107	-0.11	0.00937019	0.02931	0.0021	0.0623011	0.093292	0.00029	0.0125605	0.0412702	0.003	0.00592221	0.0137017	-0.0016	0.956646	0.979888
ENSBTAG00000004238	TACC1	0.0069	0.165202	0.249228	-0.032	0.133156	0.156819	0.00069	0.206493	0.236078	8.8e-05	0.113769	0.156432	0.0014	0.00963735	0.0188578	0.001	0.941789	0.979888
ENSBTAG00000004757	LTBP4	0.0027	0.0359158	0.123185	-0.014	0.00879992	0.0283139	0.00034	0.0149583	0.0417764	3.9e-05	0.00684766	0.0318742	0.00043	0.00173089	0.00783707	-0.00015	0.967843	0.979888
ENSBTAG00000005481	ADAM10	0.0049	0.174585	0.257595	-0.028	0.0642464	0.0881416	0.00068	0.0863862	0.113346	7.7e-05	0.0592552	0.0962793	0.001	0.00746369	0.0159023	-0.00079	0.93912	0.979888
ENSBTAG00000007808	ANTXR1	0.011	0.010297	0.084065	-0.048	0.00596443	0.0236149	0.0012	0.00543541	0.0238792	0.00015	0.000855655	0.0185867	0.0018	5.59293e-05	0.00226231	-0.00062	0.958131	0.979888
ENSBTAG00000007909	NOTCH2	0.015	0.117863	0.199341	-0.064	0.118678	0.144109	0.0014	0.178084	0.208476	0.00021	0.0545036	0.0925074	0.0027	0.00779641	0.0163016	-0.0014	0.957634	0.979888
ENSBTAG00000008585	ARHGEF10	0.016	0.170225	0.254038	-0.078	0.122694	0.14761	0.0016	0.22815	0.256341	0.00022	0.103031	0.142855	0.003	0.0206403	0.0333486	0.0013	0.969864	0.979888
ENSBTAG00000010719	ANGPTL1	0.0072	0.00992366	0.084065	-0.031	0.0073378	0.0260825	0.00076	0.012583	0.0381392	9.4e-05	0.00240664	0.0234387	0.0011	0.00027853	0.00436745	-0.0008	0.919291	0.979888
ENSBTAG00000010899	TIMP2	0.0011	0.0370681	0.123506	-0.0049	0.029546	0.0539836	0.00011	0.0499042	0.0840158	1.4e-05	0.0158278	0.0457313	0.00016	0.00353834	0.0102481	-0.00014	0.924192	0.979888
ENSBTAG00000013369	COL14A1	0.0058	0.00559827	0.0764941	-0.023	0.00832385	0.0276218	0.00062	0.00589986	0.0252112	7.5e-05	0.00123238	0.0195136	0.00081	0.000223478	0.00422683	-0.00054	0.927358	0.979888
ENSBTAG00000013824	WWC3	-0.00018	0.989459	0.994546	-0.021	0.716376	0.718213	0.001	0.490782	0.499729	0.00012	0.4258	0.475679	0.0027	0.069414	0.0853487	-0.0032	0.933039	0.979888
ENSBTAG00000014377	CHD3	0.013	0.0794435	0.160169	-0.038	0.229943	0.245649	0.00065	0.423042	0.438752	0.00012	0.146167	0.190064	0.0015	0.0612531	0.0772579	0.00088	0.966377	0.979888
ENSBTAG00000014841	GBA	0.019	0.0880236	0.168853	-0.098	0.0388527	0.063587	0.0019	0.12106	0.150268	0.00023	0.0690764	0.107178	0.0026	0.031841	0.0464546	-0.0015	0.963575	0.979888
ENSBTAG00000015398	TJP1	0.00019	0.926754	0.946112	-0.0088	0.31463	0.324592	0.0002	0.380301	0.397587	1.8e-05	0.441583	0.490508	0.00035	0.114475	0.131646	0.00045	0.938181	0.979888
ENSBTAG00000018052	PTPRS	0.014	0.0401063	0.124457	-0.058	0.0418886	0.0663095	0.0014	0.0554992	0.0885722	0.00017	0.0226816	0.0531048	0.0021	0.00263585	0.00896189	-0.0009	0.962069	0.979888
ENSBTAG00000020717	CXHXorf36	0.0096	0.285382	0.371948	-0.065	0.0873211	0.109431	0.0017	0.0801426	0.107314	0.0002	0.0405605	0.0730889	0.0027	0.00375093	0.0106261	0.0026	0.919142	0.979888
ENSBTAG00000020944	PIEZO1	0.026	0.0148016	0.0907969	-0.097	0.0289484	0.0533907	0.0022	0.054435	0.0879508	0.00032	0.00653098	0.0318742	0.0035	0.00163222	0.00768913	0.0013	0.966028	0.979888
ENSBTAG00000021977	PRRC1	0.015	0.0680431	0.151164	-0.085	0.0127021	0.0340173	0.0019	0.0310378	0.0622348	0.00022	0.0156158	0.0457313	0.0024	0.00534057	0.0129332	-0.0014	0.949736	0.979888
ENSBTAG00000022777	CDC42BPA	0.004	0.569339	0.649013	-0.036	0.214843	0.231415	0.00074	0.327905	0.352228	9.7e-05	0.21535	0.259882	0.0016	0.0297291	0.0440306	0.001	0.958008	0.979888
ENSBTAG00000000057	THBS3	0.022	0.013049	0.0864773	-0.069	0.064856	0.0886668	0.0018	0.0605681	0.0917912	0.00025	0.0131173	0.0421661	0.0028	0.0024654	0.00853072	-0.00059	0.981268	0.988126
ENSBTAG00000001117	ANKRD50	0.026	0.0912768	0.171583	-0.16	0.0163127	0.0398642	0.0034	0.0472696	0.0807224	0.00042	0.0174131	0.0469165	0.0051	0.00241324	0.00853072	-0.00094	0.983072	0.988126
ENSBTAG00000010529	FZD6	0.006	0.281297	0.368181	-0.038	0.105354	0.128729	0.00094	0.121978	0.150928	0.00011	0.0770009	0.11638	0.0015	0.00986939	0.0190913	0.00027	0.986395	0.988924
ENSBTAG00000015541	DLC1	0.0067	0.119031	0.199341	-0.035	0.0494176	0.0723681	0.00095	0.0410221	0.0742576	0.00011	0.0175052	0.0469165	0.0014	0.00198739	0.00792984	-0.00014	0.990639	0.990639

## Sheet: S4
Potential biomarkers for feed efficiency-related traits in Nelore cattle identified by co-expression network and integrative genomics analyses
Supplementary material: Table S4 Hub genes’ pathway over-representation analysis by ClueGO
GOID	GOTerm	Ontology Source	Term PValue	Term PValue Corrected with Benjamini-Hochberg	Group PValue	Group PValue Corrected with Benjamini-Hochberg	GOLevels	GOGroups	% Associated Genes	Nr. Genes	Associated Genes Found
KEGG:00510	N-Glycan biosynthesis	KEGG_11.01.2018	0.00643017	0.021269	0.00643017	0.00696602	[-1]	Group00	10	5	[GANAB, MAN2A1, MGAT5, RPN2, STT3A]
KEGG:03010	Ribosome	KEGG_11.01.2018	4.00706e-25	3.44607e-23	4.00706e-25	5.20918e-24	[-1]	Group01	21.6867	36	[LOC619131, RPL10A, RPL11, RPL13, RPL13A, RPL14, RPL18, RPL18A, RPL19, RPL21, RPL23, RPL24, RPL28, RPL30, RPL32, RPL34, RPL35A, RPL7, RPL7A, RPL8, RPL9, RPS10, RPS12, RPS15, RPS16, RPS18, RPS19, RPS20, RPS21, RPS27, RPS27A, RPS28, RPS3, RPS7, RPS8, RPS9]
KEGG:04141	Protein processing in endoplasmic reticulum	KEGG_11.01.2018	0.00197888	0.00945463	0.00197888	0.00285838	[-1]	Group02	6.62651	11	[EIF2AK3, GANAB, OS9, PDIA3, PDIA4, PDIA6, PRKCSH, RPN2, SEC61A1, STT3A, TXNDC5]
KEGG:04142	Lysosome	KEGG_11.01.2018	0.00303833	0.0130648	0.00303833	0.00394983	[-1]	Group03	7.14286	9	[CTSB, CTSK, CTSS, CTSZ, GBA, GNS, LAPTM4A, NPC2, PPT1]
KEGG:04330	Notch signaling pathway	KEGG_11.01.2018	0.00589858	0.0202911	0.00589858	0.00697105	[-1]	Group04	10.2041	5	[ADAM17, JAG1, NCSTN, NOTCH2, RBPJ]
KEGG:04520	Adherens junction	KEGG_11.01.2018	5.70145e-07	8.17208e-06	5.70145e-07	1.85297e-06	[-1]	Group05	15.942	11	[ACTN4, CTNNB1, CTNND1, FGFR1, FYN, IQGAP1, PTPRB, RHOA, TJP1, WASF2, YES1]
KEGG:05100	Bacterial invasion of epithelial cells	KEGG_11.01.2018	8.08735e-05	0.000695512	8.08735e-05	0.000175226	[-1]	Group06	11.6883	9	[CAV1, CTNNB1, FN1, ITGA5, ITGB1, RHOA, SEPT2, SEPT9, WASF2]
KEGG:04530	Tight junction	KEGG_11.01.2018	0.0013655	0.00782889	1.95959e-06	5.09493e-06	[-1]	Group07	6.55738	12	[ACTN4, ACTR2, AMOTL2, ARHGEF2, F11R, ITGB1, MSN, RAB8B, RHOA, ROCK1, TJP1, TJP2]
KEGG:04670	Leukocyte transendothelial migration	KEGG_11.01.2018	3.63378e-07	7.81262e-06	1.95959e-06	5.09493e-06	[-1]	Group07	12.5	14	[ACTN4, CDH5, CTNNB1, CTNND1, ESAM, F11R, GNAI2, GNAI3, ITGB1, MSN, PECAM1, RHOA, ROCK1, THY1]
KEGG:05410	Hypertrophic cardiomyopathy (HCM)	KEGG_11.01.2018	0.0124189	0.0368286	0.00863782	0.00863782	[-1]	Group08	7.40741	6	[ITGA1, ITGA5, ITGA6, ITGB1, ITGB5, TPM4]
KEGG:05412	Arrhythmogenic right ventricular cardiomyopathy (ARVC)	KEGG_11.01.2018	0.0053939	0.0193282	0.00863782	0.00863782	[-1]	Group08	8.82353	6	[CTNNB1, ITGA1, ITGA5, ITGA6, ITGB1, ITGB5]
KEGG:04510	Focal adhesion	KEGG_11.01.2018	9.78826e-12	2.80597e-10	2.12912e-12	1.38393e-11	[-1]	Group09	12.3153	25	[ACTN4, AKT3, CAV1, COL1A1, COL1A2, COL4A1, COL6A1, COL6A2, CTNNB1, FN1, FYN, ITGA1, ITGA5, ITGA6, ITGB1, ITGB5, LAMA4, LAMA5, PDGFB, PDGFRA, PDGFRB, RHOA, ROCK1, THBS3, ZYX]
KEGG:04810	Regulation of actin cytoskeleton	KEGG_11.01.2018	6.53109e-07	8.02391e-06	2.12912e-12	1.38393e-11	[-1]	Group09	8.92019	19	[ACTN4, CFL1, CYFIP1, FGFR1, FN1, GSN, IQGAP1, ITGA1, ITGA5, ITGA6, ITGB1, ITGB5, MSN, PDGFB, PDGFRA, PDGFRB, RHOA, ROCK1, WASF2]
KEGG:05205	Proteoglycans in cancer	KEGG_11.01.2018	1.42457e-06	1.53142e-05	2.12912e-12	1.38393e-11	[-1]	Group09	8.86699	18	[AKT3, CAV1, CD44, CTNNB1, DCN, FGFR1, FN1, FZD6, HIF1A, HSPG2, IQGAP1, ITGA5, ITGB1, ITGB5, LUM, MSN, RHOA, ROCK1]
KEGG:04611	Platelet activation	KEGG_11.01.2018	0.000551958	0.0039557	0.000618059	0.00114782	[-1]	Group10	8.33333	10	[AKT3, COL1A1, COL1A2, COL3A1, FYN, GNAI2, GNAI3, ITGB1, RHOA, ROCK1]
KEGG:04926	Relaxin signaling pathway	KEGG_11.01.2018	0.00480507	0.0179668	0.000618059	0.00114782	[-1]	Group10	6.66667	9	[AKT3, COL1A1, COL1A2, COL3A1, COL4A1, CREB3L2, GNAI2, GNAI3, GNB1]
KEGG:05146	Amoebiasis	KEGG_11.01.2018	0.00433883	0.0169609	0.000618059	0.00114782	[-1]	Group10	7.33945	8	[ACTN4, COL1A1, COL1A2, COL3A1, COL4A1, FN1, LAMA4, LAMA5]
KEGG:04071	Sphingolipid signaling pathway	KEGG_11.01.2018	0.00807828	0.0248119	0.00189633	0.00308153	[-1]	Group11	6.61157	8	[AKT3, CERS2, FYN, GNAI2, GNAI3, RHOA, ROCK1, SPTLC2]
KEGG:04360	Axon guidance	KEGG_11.01.2018	0.000973683	0.0059812	0.00189633	0.00308153	[-1]	Group11	6.81818	12	[CFL1, DPYSL2, FYN, GNAI2, GNAI3, ITGB1, NRP1, RASA1, RHOA, ROCK1, SEMA4C, SRGAP2]
KEGG:04611	Platelet activation	KEGG_11.01.2018	0.000551958	0.0039557	0.00189633	0.00308153	[-1]	Group11	8.33333	10	[AKT3, COL1A1, COL1A2, COL3A1, FYN, GNAI2, GNAI3, ITGB1, RHOA, ROCK1]
KEGG:04926	Relaxin signaling pathway	KEGG_11.01.2018	0.00480507	0.0179668	0.00189633	0.00308153	[-1]	Group11	6.66667	9	[AKT3, COL1A1, COL1A2, COL3A1, COL4A1, CREB3L2, GNAI2, GNAI3, GNB1]
KEGG:05133	Pertussis	KEGG_11.01.2018	0.00245296	0.0111029	0.00189633	0.00308153	[-1]	Group11	8.97436	7	[C1QA, CFL1, GNAI2, GNAI3, ITGA5, ITGB1, RHOA]
KEGG:04015	Rap1 signaling pathway	KEGG_11.01.2018	0.0019725	0.00997854	2.81233e-09	1.21868e-08	[-1]	Group12	5.99078	13	[AKT3, CSF1, CTNNB1, CTNND1, FGFR1, GNAI2, GNAI3, ITGB1, PDGFB, PDGFRA, PDGFRB, RHOA, TEK]
KEGG:04151	PI3K-Akt signaling pathway	KEGG_11.01.2018	3.71823e-07	6.39536e-06	2.81233e-09	1.21868e-08	[-1]	Group12	7.01299	27	[AKT3, COL1A1, COL1A2, COL4A1, COL6A1, COL6A2, CREB3L2, CSF1, FGFR1, FN1, GNB1, IFNAR1, ITGA1, ITGA5, ITGA6, ITGB1, ITGB5, LAMA4, LAMA5, PDGFB, PDGFRA, PDGFRB, TEK, THBS3, YWHAB, YWHAQ, YWHAZ]
KEGG:04510	Focal adhesion	KEGG_11.01.2018	9.78826e-12	2.80597e-10	2.81233e-09	1.21868e-08	[-1]	Group12	12.3153	25	[ACTN4, AKT3, CAV1, COL1A1, COL1A2, COL4A1, COL6A1, COL6A2, CTNNB1, FN1, FYN, ITGA1, ITGA5, ITGA6, ITGB1, ITGB5, LAMA4, LAMA5, PDGFB, PDGFRA, PDGFRB, RHOA, ROCK1, THBS3, ZYX]
KEGG:04512	ECM-receptor interaction	KEGG_11.01.2018	7.94189e-12	3.41501e-10	2.81233e-09	1.21868e-08	[-1]	Group12	20.2381	17	[CD44, CD47, COL1A1, COL1A2, COL4A1, COL6A1, COL6A2, FN1, HSPG2, ITGA1, ITGA5, ITGA6, ITGB1, ITGB5, LAMA4, LAMA5, THBS3]
KEGG:04810	Regulation of actin cytoskeleton	KEGG_11.01.2018	6.53109e-07	8.02391e-06	2.81233e-09	1.21868e-08	[-1]	Group12	8.92019	19	[ACTN4, CFL1, CYFIP1, FGFR1, FN1, GSN, IQGAP1, ITGA1, ITGA5, ITGA6, ITGB1, ITGB5, MSN, PDGFB, PDGFRA, PDGFRB, RHOA, ROCK1, WASF2]
KEGG:04926	Relaxin signaling pathway	KEGG_11.01.2018	0.00480507	0.0179668	2.81233e-09	1.21868e-08	[-1]	Group12	6.66667	9	[AKT3, COL1A1, COL1A2, COL3A1, COL4A1, CREB3L2, GNAI2, GNAI3, GNB1]
KEGG:04974	Protein digestion and absorption	KEGG_11.01.2018	0.000392827	0.00307119	2.81233e-09	1.21868e-08	[-1]	Group12	8.69565	10	[COL14A1, COL18A1, COL1A1, COL1A2, COL3A1, COL4A1, COL5A2, COL5A3, COL6A1, COL6A2]
KEGG:05146	Amoebiasis	KEGG_11.01.2018	0.00433883	0.0169609	2.81233e-09	1.21868e-08	[-1]	Group12	7.33945	8	[ACTN4, COL1A1, COL1A2, COL3A1, COL4A1, FN1, LAMA4, LAMA5]
KEGG:05165	Human papillomavirus infection	KEGG_11.01.2018	7.91908e-06	7.56712e-05	2.81233e-09	1.21868e-08	[-1]	Group12	6.6092	23	[AKT3, COL1A1, COL1A2, COL4A1, COL6A1, COL6A2, CREB3L2, CTNNB1, FN1, FZD6, IFNAR1, ITGA1, ITGA5, ITGA6, ITGB1, ITGB5, JAG1, LAMA4, LAMA5, NOTCH2, PDGFRB, RBPJ, THBS3]
KEGG:05200	Pathways in cancer	KEGG_11.01.2018	0.000715721	0.00473477	2.81233e-09	1.21868e-08	[-1]	Group12	4.71869	26	[AKT3, COL4A1, CTNNB1, ETS1, FGFR1, FN1, FZD6, GNAI2, GNAI3, GNB1, HIF1A, IFNAR1, IL13RA1, ITGA6, ITGB1, JAG1, LAMA4, LAMA5, NOTCH2, PDGFB, PDGFRA, PDGFRB, RHOA, ROCK1, RUNX1T1, STAT6]
KEGG:05215	Prostate cancer	KEGG_11.01.2018	0.00196718	0.0105736	2.81233e-09	1.21868e-08	[-1]	Group12	8.33333	8	[AKT3, CREB3L2, CTNNB1, ERG, FGFR1, PDGFB, PDGFRA, PDGFRB]
KEGG:05222	Small cell lung cancer	KEGG_11.01.2018	0.00732115	0.0233192	2.81233e-09	1.21868e-08	[-1]	Group12	7.36842	7	[AKT3, COL4A1, FN1, ITGA6, ITGB1, LAMA4, LAMA5]
KEGG:05230	Central carbon metabolism in cancer	KEGG_11.01.2018	0.00369202	0.0151197	2.81233e-09	1.21868e-08	[-1]	Group12	9.52381	6	[AKT3, FGFR1, HIF1A, PDGFRA, PDGFRB, PFKP]

## Sheet: S5
Potential biomarkers for feed efficiency-related traits in Nelore cattle identified by co-expression network and integrative genomics analyses
Supplementary material: Table S5 Transcription factors (TFs) resulting from TFBS enrichment analysis described for bovine and expressed in our muscle samples.
TFs	Number of modules*
ELF1	6
FOXI1	6
E2F1	5
FLI1	5
TEAD4	5
ELF3	4
ELK1	4
ETS1	4
ETV2	4
ETV5	4
SPI1	4
SPDEF	4
ELF2	3
ELF4	3
ELF5	3
ELK3	3
ELK4	3
EP300	3
ERF	3
ERG	3
ETS2	3
ETV4	3
ETV6	3
FOXJ2	3
GABPA	3
GABPB1	3
NFAT5	3
RCOR1	3
RFX5	3
SREBF2	3
ETV1	3
NFIA	3
RARG	3
REL	3
RELA	3
BCL11A	2
CHD1	2
EHF	2
EZH2	2
GATA2	2
GCM2	2
IKZF1	2
NFATC4	2
PRDM1	2
PSMD12	2
RBBP5	2
SMAD1	2
SOX15	2
BCL3	2
E2F3	2
GATA1	2
HOXA13	2
HOXA3	2
HOXB2	2
MAFA	2
MEF2B	2
MEF2C	2
NFIC	2
ONECUT2	2
RXRA	2
SMAD4	2
SPIC	2
TBX21	2
TCF3	2
YY1	2
ATF6	2
ATF6B	2
CREB3	2
CREB3L1	2
CREB3L2	2
CREB3L4	2
DBP	2
FOXJ3	2
NFIB	2
NFIX	2
NFYA	2
SMARCC2	2
SP3	2
TCF12	2
XBP1	2
ZNF787	2
ATF3	2
BRCA1	2
GCM1	2
GMEB1	2
GMEB2	2
SIX5	2
SP2	2
SRF	2
EGR1	2
TCF7	2
ANXA11	1
BCL6B	1
CUX1	1
DAZAP1	1
DIS3	1
ETFB	1
EZR	1
FOSL1	1
GTF3C2	1
HDAC2	1
HDAC6	1
IRX1	1
IRX3	1
IRX4	1
IRX5	1
IRX6	1
JUN	1
MCTP2	1
MED30	1
MRPL2	1
NR0B1	1
NR2E1	1
OTUD4	1
RFX3	1
SP5	1
SUPT20H	1
TEAD2	1
TEAD3	1
ZBTB2	1
ZNF263	1
ARID3A	1
CCNT2	1
DBX1	1
DBX2	1
E2F2	1
ESRRA	1
GATA3	1
GATA4	1
GATA6	1
HLTF	1
HMGB1	1
HMGB2	1
HMGB3	1
HMGB4	1
HOXA11	1
HOXA9	1
HOXC10	1
HOXC11	1
HOXC13	1
HOXD10	1
HOXD13	1
ING4	1
IRF3	1
MECOM	1
MEF2A	1
MGA	1
MYB	1
NFATC1	1
NR1D2	1
PITX1	1
POU1F1	1
PRDM13	1
PRDM16	1
PURA	1
SIRT6	1
THAP5	1
VDR	1
ZBTB25	1
ZNF782	1
ATOH1	1
CHURC1	1
HES7	1
IRF8	1
MAFK	1
NUAK1	1
NUAK2	1
PLAGL1	1
POLE3	1
POU5F1	1
PRDM6	1
PRKAA1	1
PRKAA2	1
RBPJ	1
TAF7	1
TCF4	1
TCF7L2	1
TFAP2C	1
ZBTB18	1
ZNF326	1
ZNF362	1
ZNF384	1
ZNF513	1
ZNF674	1
ZNF771	1
ACAA1	1
ATF4	1
BCLAF1	1
CEBPG	1
CHD2	1
CREB1	1
CXXC1	1
DLX3	1
EOMES	1
ETV3	1
ETV3L	1
EVX1	1
FOXN1	1
FOXN2	1
FOXN4	1
FOXO6	1
FOXR1	1
GTF2F1	1
HCFC1	1
HINFP	1
HLF	1
HOXA1	1
HOXA2	1
KDM5B	1
MAFG	1
MEIS1	1
NR2C2	1
NR3C1	1
NRF1	1
PHF8	1
PML	1
SIN3A	1
STAT1	1
TEF	1
THAP1	1
TP73	1
WRNIP1	1
ZBED1	1
ZBTB33	1
ZNF335	1
ZNF76	1
ABCF2	1
ARNTL	1
ARNTL2	1
BCL11B	1
E2F4	1
ESRRB	1
EWSR1	1
FOXA2	1
FOXA3	1
FOXB1	1
HNF4A	1
HSF1	1
HSF2	1
MAPK1	1
MITF	1
NR1I3	1
NR2F2	1
OSR1	1
OSR2	1
OVOL1	1
OVOL2	1
OVOL3	1
PLAGL2	1
PRDM5	1
RAD21	1
RUNX1	1
RUNX2	1
RUNX3	1
RXRG	1
SALL2	1
SP1	1
SREBF1	1
TFDP1	1
TFE3	1
TFEB	1
TFEC	1
TP53	1
ZBTB43	1
ZIC1	1
ZIC2	1
ZIC3	1
ZIC4	1
ZNF18	1
ZNF296	1
ZNF304	1
ZNF382	1
ZNF502	1
ZNF583	1
ZNF84	1
ZSCAN2	1
EGR3	1
EGR4	1
FOS	1
FOXK1	1
HIVEP1	1
KLF1	1
KLF4	1
KLF5	1
LTF	1
LUZP1	1
NFKB1	1
PAX6	1
PAX8	1
PLAG1	1
POLD2	1
PPARG	1
RAB7A	1
SMAD3	1
STAT6	1
TFCP2	1
ZBTB7A	1
ZBTB7B	1
ZNF641	1
*Number of modules shown interacting with the TFs

## Sheet: S6
Potential biomarkers for feed efficiency-related traits in Nelore cattle identified by co-expression network and integrative genomics analyses
Supplementary material: Table S6 Description of the targets (hub genes) for the transcription factors (TFs) resulting from TFBS enrichment analysis
TFs	Module	motif	NES	AUC	Number_Genes	enrichedGenes
ANXA11	black	hdpi__ANXA11	3.49	0.095	13	CDC42BPA;CRIM1;CTTNBP2NL;DENND5A;FNBP1L;ITGB1;MAP1B;NIN;NRP1;PICALM;SHROOM4;SPRED2;WWTR1
BCL11A	black	dbcorrdb__BCL11A__ENCSR000BIP_1__m6	3.04	0.0867	4	PICALM;RUNX1T1;SPRED2;SPTBN1
BCL6B	black	c2h2_zfs__M0369	3.01	0.0862	5	AKT3;CTNND1;FRYL;PTPRB;SPRED2
CHD1	black	dbcorrdb__CHD1__ENCSR000EFC_1__m8	3.02	0.0863	27	AKAP2;CREB3L2;CRIM1;CTTNBP2NL;ETS1;F8;FNBP1L;FRYL;ITGA1;ITGB1;MAP1B;NRP1;PDGFRB;PICALM;PITPNM2;PTPRB;PTPRG;RASA1;RUNX1T1;SHROOM4;SPRED2;SPTBN1;SPTLC2;SUPT16H;TACC1;WWC2;WWTR1
CUX1	black	dbcorrdb__CUX1__ENCSR000EFO_1__m5	3.43	0.0938	6	AKT3;CTNND1;FRYL;RUNX1T1;SPRED2;TCF4
DAZAP1	black	hdpi__DAZAP1	3.9	0.103	10	CTNND1;DAAM2;DLC1;FRYL;ITGB1;PICALM;PTPRB;SASH1;TCF4;TJP1
DIS3	black	hdpi__DIS3	3.02	0.0863	21	CRIM1;CTNND1;CTTNBP2NL;DAAM2;DLC1;F8;FNBP1L;FRYL;ITGB1;MAP1B;NIN;PDGFRB;PICALM;PREX2;PTPRB;RASA1;SASH1;SHROOM4;SPTBN1;SRGAP2;TJP1
E2F1	black	hocomoco__E2F1_HUMAN.H11MO.0.A	3.15	0.0887	9	CREB3L2;FNBP1L;FRYL;ITGB1;NRP1;PDGFRB;PICALM;PKP4;SPRED2
E2F1	black	transfac_pro__M01250	3.19	0.0894	10	CRIM1;CTNND1;FNBP1L;ITGB1;NIN;PDGFRB;PICALM;PTPRB;SASH1;TJP1
E2F6	black	cisbp__M6195	3.46	0.0944	7	CREB3L2;FNBP1L;FRYL;ITGB1;PDGFRB;PICALM;SPRED2
E2F6	black	hocomoco__E2F6_MOUSE.H11MO.0.A	3.46	0.0945	7	CREB3L2;FNBP1L;FRYL;ITGB1;PDGFRB;PICALM;SPRED2
E2F6	black	tfdimers__MD00301	3.1	0.0878	11	CRIM1;CTTNBP2NL;ETS1;FNBP1L;MGAT5;PREX2;RUNX1T1;SPRED2;TACC1;TJP1;UTRN
EHF	black	transfac_pro__M07251	5.41	0.131	21	AKT3;ARHGAP31;CALCRL;CRIM1;CTNND1;CTTNBP2NL;F8;FNBP1L;FRYL;ITGB1;MAP1B;NRP1;PDGFRB;PICALM;PREX2;PTPRB;RASA1;SPRED2;SRGAP2;SUPT16H;TJP1
ELF1	black	taipale_tf_pairs__FOXJ2_ELF1_NWAAACAGGAAGNN_CAP	3.01	0.0861	9	CRIM1;F8;FRYL;ITGA1;MGAT5;PICALM;RASA1;SPRED2;TJP1
ELF1	black	transfac_pro__M00771	3.45	0.0942	12	ARHGAP31;CTTNBP2NL;F8;ITGB1;MAP1B;NRP1;PDGFRB;PREX2;PTPRB;RASA1;SPRED2;ZC3HAV1
ELF1	black	taipale_tf_pairs__FOXO1_ELF1_RWMAACAGGAAGTN_CAP_repr	3.64	0.0978	7	DAAM2;FRYL;ITGA1;MGAT5;PICALM;SPRED2;TJP1
ELF1	black	transfac_pro__M01266	5.42	0.131	12	ARHGAP31;CTNND1;CTTNBP2NL;F8;FRYL;ITGB1;MAP1B;PICALM;PTPRB;RASA1;SPRED2;TJP1
ELF1	black	transfac_pro__M00746	3.23	0.0901	16	CALCRL;CRIM1;CTNND1;ETS1;FRYL;ITGA1;MAP1B;MGAT5;PICALM;PTPRB;RASA1;SPRED2;SRGAP2;TACC1;WWTR1;ZC3HAV1
ELF1	black	transfac_pro__M00971	4.22	0.108	17	ARHGAP31;CTNND1;CTTNBP2NL;F8;FRYL;ITGB1;MAP1B;NRP1;PDGFRB;PICALM;PREX2;PTPRB;RASA1;REST;SPRED2;TJP1;ZC3HAV1
ELF1	black	transfac_pro__M07417	3.77	0.1	9	ARHGAP31;F8;FRYL;ITGB1;MAP1B;PICALM;PTPRB;RASA1;SPRED2
ELF2	black	transfac_pro__M00771	3.45	0.0942	12	ARHGAP31;CTTNBP2NL;F8;ITGB1;MAP1B;NRP1;PDGFRB;PREX2;PTPRB;RASA1;SPRED2;ZC3HAV1
ELF2	black	transfac_pro__M00971	4.22	0.108	17	ARHGAP31;CTNND1;CTTNBP2NL;F8;FRYL;ITGB1;MAP1B;NRP1;PDGFRB;PICALM;PREX2;PTPRB;RASA1;REST;SPRED2;TJP1;ZC3HAV1
ELF3	black	transfac_pro__M07285	5.33	0.129	14	ARHGAP31;CALCRL;CTNND1;CTTNBP2NL;FNBP1L;FRYL;ITGB1;NRP1;PICALM;PREX2;PTPRB;RASA1;TJP1;ZC3HAV1
ELF4	black	transfac_pro__M00971	4.22	0.108	17	ARHGAP31;CTNND1;CTTNBP2NL;F8;FRYL;ITGB1;MAP1B;NRP1;PDGFRB;PICALM;PREX2;PTPRB;RASA1;REST;SPRED2;TJP1;ZC3HAV1
ELF5	black	transfac_pro__M02241	4.29	0.11	16	AKT3;ARHGAP31;CTNND1;CTTNBP2NL;F8;FRYL;ITGB1;NRP1;PDGFRB;PICALM;PREX2;PTPRB;RASA1;SPRED2;TJP1;ZC3HAV1
ELK1	black	transfac_pro__M07252	4.56	0.115	12	ARHGAP31;CTTNBP2NL;F8;FRYL;ITGB1;MAP1B;NRP1;PICALM;PTPRB;RASA1;SPRED2;TJP1
ELK1	black	taipale_tf_pairs__FOXO1_ELK1_RWYAACAGGAAGYN_CAP	3.52	0.0956	10	CALCRL;F8;FRYL;ITGA1;MGAT5;PICALM;RASA1;RUNX1T1;SPRED2;TJP1
ELK1	black	transfac_pro__M00771	3.45	0.0942	12	ARHGAP31;CTTNBP2NL;F8;ITGB1;MAP1B;NRP1;PDGFRB;PREX2;PTPRB;RASA1;SPRED2;ZC3HAV1
ELK1	black	transfac_pro__M00971	4.22	0.108	17	ARHGAP31;CTNND1;CTTNBP2NL;F8;FRYL;ITGB1;MAP1B;NRP1;PDGFRB;PICALM;PREX2;PTPRB;RASA1;REST;SPRED2;TJP1;ZC3HAV1
ELK3	black	transfac_pro__M00971	4.22	0.108	17	ARHGAP31;CTNND1;CTTNBP2NL;F8;FRYL;ITGB1;MAP1B;NRP1;PDGFRB;PICALM;PREX2;PTPRB;RASA1;REST;SPRED2;TJP1;ZC3HAV1
ELK4	black	transfac_pro__M00771	3.45	0.0942	12	ARHGAP31;CTTNBP2NL;F8;ITGB1;MAP1B;NRP1;PDGFRB;PREX2;PTPRB;RASA1;SPRED2;ZC3HAV1
ELK4	black	transfac_pro__M00971	4.22	0.108	17	ARHGAP31;CTNND1;CTTNBP2NL;F8;FRYL;ITGB1;MAP1B;NRP1;PDGFRB;PICALM;PREX2;PTPRB;RASA1;REST;SPRED2;TJP1;ZC3HAV1
EP300	black	dbcorrdb__EP300__ENCSR000DZT_1__m1	3.07	0.0872	8	AKT3;CREB3L2;CTTNBP2NL;DAAM2;DLC1;ETS1;SHROOM4;SPRED2
ERF	black	transfac_pro__M08881	3.72	0.0992	13	ARHGAP31;F8;FRYL;ITGB1;MAP1B;NRP1;PICALM;PREX2;PTPRB;RASA1;SPRED2;TJP1;ZC3HAV1
ERF	black	transfac_pro__M00771	3.45	0.0942	12	ARHGAP31;CTTNBP2NL;F8;ITGB1;MAP1B;NRP1;PDGFRB;PREX2;PTPRB;RASA1;SPRED2;ZC3HAV1
ERG	black	transfac_pro__M00971	4.22	0.108	17	ARHGAP31;CTNND1;CTTNBP2NL;F8;FRYL;ITGB1;MAP1B;NRP1;PDGFRB;PICALM;PREX2;PTPRB;RASA1;REST;SPRED2;TJP1;ZC3HAV1
ERG	black	transfac_pro__M07284	3.27	0.091	32	ADAM10;ARHGAP29;ARHGAP31;CALCRL;CRIM1;CTNND1;CYFIP1;DAAM2;DLC1;DOCK9;ETS1;FNBP1L;FRYL;ITGA1;ITGB1;MAP1B;MGAT5;NIN;NRP1;PICALM;PREX2;PTPRB;PTPRG;RASA1;ROCK1;RUNX1T1;SPRED2;SPTLC2;SRGAP2;TJP1;UTRN;WWTR1
ERG	black	transfac_pro__M00771	3.45	0.0942	12	ARHGAP31;CTTNBP2NL;F8;ITGB1;MAP1B;NRP1;PDGFRB;PREX2;PTPRB;RASA1;SPRED2;ZC3HAV1
ERG	black	transfac_pro__M08881	3.72	0.0992	13	ARHGAP31;F8;FRYL;ITGB1;MAP1B;NRP1;PICALM;PREX2;PTPRB;RASA1;SPRED2;TJP1;ZC3HAV1
ETFB	black	hdpi__ETFB	3.5	0.0953	16	CDC42BPA;CRIM1;CTTNBP2NL;DENND5A;DLC1;FNBP1L;ITGB1;MAP1B;NIN;PDGFRB;PICALM;PTPRB;RASA1;SHROOM4;SPRED2;WWTR1
ETS1	black	transfac_pro__M00771	3.45	0.0942	12	ARHGAP31;CTTNBP2NL;F8;ITGB1;MAP1B;NRP1;PDGFRB;PREX2;PTPRB;RASA1;SPRED2;ZC3HAV1
ETS1	black	transfac_pro__M08881	3.72	0.0992	13	ARHGAP31;F8;FRYL;ITGB1;MAP1B;NRP1;PICALM;PREX2;PTPRB;RASA1;SPRED2;TJP1;ZC3HAV1
ETS1	black	factorbook__ETS1	4.05	0.105	9	AKT3;ARHGAP31;F8;ITGB1;MAP1B;PICALM;PTPRB;RASA1;TJP1
ETS1	black	transfac_public__M00074	4.03	0.105	14	ARHGAP31;F8;FRYL;ITGA1;MGAT5;PDGFRB;PICALM;PREX2;PTPRB;RASA1;REST;SPRED2;TJP1;ZC3HAV1
ETS1	black	transfac_pro__M01870	4.43	0.112	17	AKT3;ARHGAP31;CTNND1;CTTNBP2NL;F8;FRYL;ITGB1;MAP1B;NRP1;PICALM;PREX2;PTPRB;RASA1;REST;SPRED2;TJP1;ZC3HAV1
ETS1	black	cisbp__M3050	3.96	0.104	14	ARHGAP31;F8;FRYL;ITGA1;MGAT5;PDGFRB;PICALM;PREX2;PTPRB;RASA1;REST;SPRED2;TJP1;ZC3HAV1
ETS1	black	transfac_pro__M00971	4.22	0.108	17	ARHGAP31;CTNND1;CTTNBP2NL;F8;FRYL;ITGB1;MAP1B;NRP1;PDGFRB;PICALM;PREX2;PTPRB;RASA1;REST;SPRED2;TJP1;ZC3HAV1
ETS2	black	transfac_pro__M08881	3.72	0.0992	13	ARHGAP31;F8;FRYL;ITGB1;MAP1B;NRP1;PICALM;PREX2;PTPRB;RASA1;SPRED2;TJP1;ZC3HAV1
ETS2	black	transfac_pro__M07379	3.73	0.0994	14	ARHGAP31;F8;FNBP1L;FRYL;ITGB1;MAP1B;MGAT5;NRP1;PICALM;PREX2;PTPRB;RASA1;SPRED2;TJP1
ETS2	black	transfac_pro__M00971	4.22	0.108	17	ARHGAP31;CTNND1;CTTNBP2NL;F8;FRYL;ITGB1;MAP1B;NRP1;PDGFRB;PICALM;PREX2;PTPRB;RASA1;REST;SPRED2;TJP1;ZC3HAV1
ETS2	black	hocomoco__ETS2_HUMAN.H11MO.0.B	4.28	0.11	17	AKT3;CRIM1;CTNND1;F8;FNBP1L;FRYL;ITGB1;MAP1B;NRP1;PDGFRB;PICALM;PREX2;PTPRB;RASA1;SPRED2;SRGAP2;WWTR1
ETS2	black	transfac_pro__M00771	3.45	0.0942	12	ARHGAP31;CTTNBP2NL;F8;ITGB1;MAP1B;NRP1;PDGFRB;PREX2;PTPRB;RASA1;SPRED2;ZC3HAV1
ETS2	black	transfac_pro__M01207	4.4	0.112	14	ARHGAP31;CTTNBP2NL;F8;FNBP1L;FRYL;ITGB1;MAP1B;PDGFRB;PICALM;PREX2;PTPRB;RASA1;SPRED2;TJP1
ETV2	black	transfac_pro__M08881	3.72	0.0992	13	ARHGAP31;F8;FRYL;ITGB1;MAP1B;NRP1;PICALM;PREX2;PTPRB;RASA1;SPRED2;TJP1;ZC3HAV1
ETV2	black	transfac_pro__M08879	4.96	0.122	10	F8;FRYL;ITGA1;MGAT5;PICALM;PREX2;PTPRB;RASA1;SPRED2;TJP1
ETV4	black	hocomoco__ETV4_HUMAN.H11MO.0.B	4.97	0.122	14	AKT3;ARHGAP31;CALCRL;F8;FNBP1L;FRYL;ITGB1;MAP1B;NRP1;PICALM;PTPRB;RASA1;SPRED2;TJP1
ETV4	black	transfac_pro__M00971	4.22	0.108	17	ARHGAP31;CTNND1;CTTNBP2NL;F8;FRYL;ITGB1;MAP1B;NRP1;PDGFRB;PICALM;PREX2;PTPRB;RASA1;REST;SPRED2;TJP1;ZC3HAV1
ETV4	black	transfac_pro__M03579	4.77	0.119	16	AKT3;ARHGAP31;CTNND1;CTTNBP2NL;F8;FRYL;ITGB1;MAP1B;NRP1;PDGFRB;PICALM;PREX2;PTPRB;RASA1;SPRED2;TJP1
ETV4	black	transfac_pro__M00655	4.47	0.113	8	ARHGAP31;CTTNBP2NL;ITGB1;MAP1B;PDGFRB;PTPRB;RASA1;SPRED2
ETV4	black	cisbp__M6222	3.09	0.0876	17	AKT3;ARHGAP31;CALCRL;CTNND1;CTTNBP2NL;FRYL;ITGB1;MAP1B;PDGFRB;PICALM;PREX2;PTPRB;RASA1;REST;SPRED2;TJP1;ZC3HAV1
ETV4	black	hocomoco__ETV4_MOUSE.H11MO.0.B	3.41	0.0935	17	AKT3;ARHGAP31;CALCRL;CTNND1;CTTNBP2NL;FRYL;ITGB1;MAP1B;PDGFRB;PICALM;PREX2;PTPRB;RASA1;REST;SPRED2;TJP1;ZC3HAV1
ETV5	black	cisbp__M6223	3.35	0.0924	12	AKT3;CALCRL;F8;FRYL;ITGB1;NRP1;PTPRB;RASA1;REST;SRGAP2;TJP1;ZC3HAV1
ETV5	black	hocomoco__ETV5_HUMAN.H11MO.0.C	5.05	0.124	14	CRIM1;CTNND1;F8;FNBP1L;FRYL;ITGB1;MAP1B;NRP1;PDGFRB;PICALM;PTPRB;RASA1;SPRED2;SRGAP2
ETV5	black	taipale_cyt_meth__ETV5_NCAGGAAGGAAGTN_eDBD_meth	3.13	0.0884	12	AKT3;ARHGAP31;CDC42BPA;CTTNBP2NL;FNBP1L;ITGB1;NRP1;PDGFRB;PICALM;PTPRB;RASA1;SPRED2
ETV6	black	transfac_pro__M00971	4.22	0.108	17	ARHGAP31;CTNND1;CTTNBP2NL;F8;FRYL;ITGB1;MAP1B;NRP1;PDGFRB;PICALM;PREX2;PTPRB;RASA1;REST;SPRED2;TJP1;ZC3HAV1
ETV6	black	hocomoco__ETV6_HUMAN.H11MO.0.D	3.74	0.0997	14	ARHGAP31;CALCRL;F8;FNBP1L;FRYL;ITGA1;ITGB1;MAP1B;NRP1;PICALM;PTPRB;RASA1;SPRED2;TJP1
ETV7	black	hocomoco__ETV7_HUMAN.H11MO.0.D	5.84	0.139	17	ARHGAP31;CALCRL;CRIM1;CTNND1;CTTNBP2NL;F8;FNBP1L;FRYL;ITGB1;MAP1B;NRP1;PICALM;PREX2;PTPRB;RASA1;SPRED2;TJP1
ETV7	black	transfac_pro__M00771	3.45	0.0942	12	ARHGAP31;CTTNBP2NL;F8;ITGB1;MAP1B;NRP1;PDGFRB;PREX2;PTPRB;RASA1;SPRED2;ZC3HAV1
ETV7	black	transfac_pro__M00971	4.22	0.108	17	ARHGAP31;CTNND1;CTTNBP2NL;F8;FRYL;ITGB1;MAP1B;NRP1;PDGFRB;PICALM;PREX2;PTPRB;RASA1;REST;SPRED2;TJP1;ZC3HAV1
EZH2	black	dbcorrdb__EZH2__ENCSR000ASZ_1__m3	3.19	0.0895	11	AKAP2;CDC42BPA;FNBP1L;ITGB1;PICALM;PTPRB;RASA1;SPRED2;SPTBN1;SPTLC2;TACC1
EZH2	black	dbcorrdb__EZH2__ENCSR000ASW_1__m1	3.41	0.0935	8	DAAM2;FNBP1L;ITGB1;PREX2;RASA1;REST;SASH1;SPRED2
EZH2	black	dbcorrdb__EZH2__ENCSR000ASW_1__m4	3.82	0.101	7	CREB3L2;DAAM2;FNBP1L;PICALM;PREX2;RASA1;REST
EZH2	black	dbcorrdb__EZH2__ENCSR000ARI_1__m4	3.06	0.0871	6	DAAM2;FRYL;PICALM;RASA1;SASH1;SPRED2
EZR	black	hdpi__VIL2	3.68	0.0986	9	CDC42BPA;CRIM1;ITGB1;MAP1B;NIN;NRP1;RASA1;ROCK1;SPRED2
FEV	black	transfac_pro__M08881	3.72	0.0992	13	ARHGAP31;F8;FRYL;ITGB1;MAP1B;NRP1;PICALM;PREX2;PTPRB;RASA1;SPRED2;TJP1;ZC3HAV1
FEV	black	hocomoco__FEV_HUMAN.H11MO.0.B	4.15	0.107	22	ARHGAP31;CDC42BPA;CREB3L2;CRIM1;CTNND1;CTTNBP2NL;DLC1;F8;FNBP1L;FRYL;ITGB1;MAP1B;MGAT5;NIN;NRP1;PICALM;PTPRB;RASA1;ROCK1;SPRED2;TJP1;WWTR1
FLI1	black	transfac_pro__M07382	4.14	0.107	7	ARHGAP31;CTTNBP2NL;ITGB1;MAP1B;PTPRB;RASA1;SPRED2
FLI1	black	transfac_pro__M00971	4.22	0.108	17	ARHGAP31;CTNND1;CTTNBP2NL;F8;FRYL;ITGB1;MAP1B;NRP1;PDGFRB;PICALM;PREX2;PTPRB;RASA1;REST;SPRED2;TJP1;ZC3HAV1
FLI1	black	transfac_pro__M00771	3.45	0.0942	12	ARHGAP31;CTTNBP2NL;F8;ITGB1;MAP1B;NRP1;PDGFRB;PREX2;PTPRB;RASA1;SPRED2;ZC3HAV1
FLI1	black	taipale_tf_pairs__FLI1_FOXI1_RTAAACMGGAARYN_CAP	4.16	0.107	14	CALCRL;DAAM2;ETS1;F8;FRYL;GTF3C1;ITGA1;MGAT5;PICALM;PREX2;RASA1;RUNX1T1;SPRED2;TJP1
FLI1	black	hocomoco__FLI1_HUMAN.H11MO.0.A	3.22	0.09	15	AKT3;ARHGAP31;CDC42BPA;CRIM1;CTNND1;CTTNBP2NL;FNBP1L;ITGB1;MAP1B;NRP1;PDGFRB;PICALM;PTPRB;RASA1;SPRED2
FLI1	black	transfac_pro__M08881	3.72	0.0992	13	ARHGAP31;F8;FRYL;ITGB1;MAP1B;NRP1;PICALM;PREX2;PTPRB;RASA1;SPRED2;TJP1;ZC3HAV1
FOSL1	black	taipale_cyt_meth__FOSL1_NRTGAYGTCAYN_FL	3.06	0.087	24	AKAP2;AKT3;ARHGAP29;CALCRL;CD47;CREB3L2;CTNND1;CYFIP1;DENND5A;DOCK9;ESYT2;GTF3C1;ITGB1;LUZP1;MAP1B;OSBPL8;PICALM;PKP4;PTPRB;RUNX1T1;SASH1;SPRED2;SPTBN1;TACC1
FOSL1	black	taipale_cyt_meth__FOSL1_NRTGAYGTCAYN_FL_meth	3.56	0.0963	8	AKAP2;CREB3L2;DENND5A;GTF3C1;MAP1B;PICALM;SPRED2;SPTBN1
FOXI1	black	taipale_tf_pairs__FLI1_FOXI1_RTAAACMGGAARYN_CAP	4.16	0.107	14	CALCRL;DAAM2;ETS1;F8;FRYL;GTF3C1;ITGA1;MGAT5;PICALM;PREX2;RASA1;RUNX1T1;SPRED2;TJP1
FOXJ2	black	taipale_tf_pairs__FOXJ2_ELF1_NWAAACAGGAAGNN_CAP	3.01	0.0861	9	CRIM1;F8;FRYL;ITGA1;MGAT5;PICALM;RASA1;SPRED2;TJP1
FOXO1	black	taipale_tf_pairs__FOXO1_ELF1_RWMAACAGGAAGTN_CAP_repr	3.64	0.0978	7	DAAM2;FRYL;ITGA1;MGAT5;PICALM;SPRED2;TJP1
FOXO1	black	taipale_tf_pairs__FOXO1_ELK1_RWYAACAGGAAGYN_CAP	3.52	0.0956	10	CALCRL;F8;FRYL;ITGA1;MGAT5;PICALM;RASA1;RUNX1T1;SPRED2;TJP1
FOXO1	black	cisbp__M6245	3.57	0.0965	12	ADAM10;CRIM1;DOCK9;MGAT5;PDGFRB;REST;RUNX1T1;TACC1;TCF4;TEK;TJP1;WWTR1
GABPA	black	transfac_pro__M00971	4.22	0.108	17	ARHGAP31;CTNND1;CTTNBP2NL;F8;FRYL;ITGB1;MAP1B;NRP1;PDGFRB;PICALM;PREX2;PTPRB;RASA1;REST;SPRED2;TJP1;ZC3HAV1
GABPA	black	transfac_pro__M08881	3.72	0.0992	13	ARHGAP31;F8;FRYL;ITGB1;MAP1B;NRP1;PICALM;PREX2;PTPRB;RASA1;SPRED2;TJP1;ZC3HAV1
GABPB1	black	transfac_pro__M00971	4.22	0.108	17	ARHGAP31;CTNND1;CTTNBP2NL;F8;FRYL;ITGB1;MAP1B;NRP1;PDGFRB;PICALM;PREX2;PTPRB;RASA1;REST;SPRED2;TJP1;ZC3HAV1
GATA2	black	transfac_pro__M04864	3.89	0.102	26	AKT3;ARHGAP31;CALCRL;CDC42BPA;CRIM1;DLC1;F8;FNBP1L;FRYL;ITGA1;ITGB1;MAP1B;NIN;NRP1;PDGFRB;PICALM;PREX2;PTPRB;RASA1;RUNX1T1;SHROOM4;SRGAP2;TJP1;UTRN;WWTR1;ZC3HAV1
GCM2	black	taipale_tf_pairs__GCM2_SOX15_RTRCGGGNNNNNNNYWTTGTNN_CAP_repr	3.06	0.0871	24	AKAP2;CALCRL;CRIM1;CTTNBP2NL;CYFIP1;DAAM2;DOCK9;ETS1;FNBP1L;ITGA1;MAP1B;NRP1;PDGFRB;PICALM;PTPRB;REST;RUNX1T1;SASH1;SPRED2;SPTBN1;TACC1;TCF4;TJP1;WWTR1
GTF3C2	black	dbcorrdb__GTF3C2__ENCSR000DOD_1__m5	3.51	0.0953	16	CDC42BPA;CREB3L2;CRIM1;DENND5A;ESYT2;FRYL;PDGFRB;PREX2;PTPRB;PTPRG;RUNX1T1;SASH1;SPRED2;SPTBN1;TCF4;WWTR1
HDAC2	black	transfac_pro__M04967	4.17	0.108	16	ADAM10;AKT3;CALCRL;CRIM1;CTNND1;DLC1;FNBP1L;PDGFRB;PTPRB;RASA1;RUNX1T1;SHROOM4;SPRED2;SRGAP2;TACC1;TCF4
HDAC6	black	dbcorrdb__HDAC6__ENCSR000ATJ_1__m2	3.53	0.0957	21	ASAP2;CD47;CREB3L2;CRIM1;DLC1;DOCK9;ITGA1;NRP1;PDGFRB;PICALM;PREX2;PTPRB;PTPRG;RASA1;REST;RUNX1T1;TACC1;TCF4;TRAK2;WWTR1;ZC3HAV1
IKZF1	black	tfdimers__MD00301	3.1	0.0878	11	CRIM1;CTTNBP2NL;ETS1;FNBP1L;MGAT5;PREX2;RUNX1T1;SPRED2;TACC1;TJP1;UTRN
IRF1	black	factorbook__PRDM1	3.18	0.0892	13	AKT3;ARHGAP31;CALCRL;CTNND1;CYFIP1;ETS1;FNBP1L;FRYL;NRP1;PTPRB;SHROOM4;UTRN;WWTR1
IRX1	black	flyfactorsurvey__Caup_SOLEXA_FBgn0015919	3.55	0.0961	9	CALCRL;DOCK9;FRYL;MGAT5;NRP1;PTPRB;RUNX1T1;SHROOM4;SPTBN1
IRX1	black	cisbp__M5110	3.24	0.0904	9	CALCRL;DOCK9;FRYL;MGAT5;NRP1;PTPRB;RUNX1T1;SHROOM4;SPTBN1
IRX1	black	cisbp__M4796	3.64	0.0978	9	CALCRL;DOCK9;FRYL;MGAT5;NRP1;PTPRB;RUNX1T1;SHROOM4;SPTBN1
IRX1	black	flyfactorsurvey__Mirr_SOLEXA_FBgn0014343	3.25	0.0905	8	CALCRL;DOCK9;FRYL;MGAT5;PTPRB;RUNX1T1;SHROOM4;SPTBN1
IRX2	black	cisbp__M4796	3.64	0.0978	9	CALCRL;DOCK9;FRYL;MGAT5;NRP1;PTPRB;RUNX1T1;SHROOM4;SPTBN1
IRX2	black	flyfactorsurvey__Caup_SOLEXA_FBgn0015919	3.55	0.0961	9	CALCRL;DOCK9;FRYL;MGAT5;NRP1;PTPRB;RUNX1T1;SHROOM4;SPTBN1
IRX2	black	flyfactorsurvey__Mirr_SOLEXA_FBgn0014343	3.25	0.0905	8	CALCRL;DOCK9;FRYL;MGAT5;PTPRB;RUNX1T1;SHROOM4;SPTBN1
IRX2	black	cisbp__M5110	3.24	0.0904	9	CALCRL;DOCK9;FRYL;MGAT5;NRP1;PTPRB;RUNX1T1;SHROOM4;SPTBN1
IRX3	black	cisbp__M4796	3.64	0.0978	9	CALCRL;DOCK9;FRYL;MGAT5;NRP1;PTPRB;RUNX1T1;SHROOM4;SPTBN1
IRX3	black	flyfactorsurvey__Mirr_SOLEXA_FBgn0014343	3.25	0.0905	8	CALCRL;DOCK9;FRYL;MGAT5;PTPRB;RUNX1T1;SHROOM4;SPTBN1
IRX3	black	flyfactorsurvey__Caup_SOLEXA_FBgn0015919	3.55	0.0961	9	CALCRL;DOCK9;FRYL;MGAT5;NRP1;PTPRB;RUNX1T1;SHROOM4;SPTBN1
IRX3	black	cisbp__M5110	3.24	0.0904	9	CALCRL;DOCK9;FRYL;MGAT5;NRP1;PTPRB;RUNX1T1;SHROOM4;SPTBN1
IRX4	black	cisbp__M4796	3.64	0.0978	9	CALCRL;DOCK9;FRYL;MGAT5;NRP1;PTPRB;RUNX1T1;SHROOM4;SPTBN1
IRX4	black	flyfactorsurvey__Mirr_SOLEXA_FBgn0014343	3.25	0.0905	8	CALCRL;DOCK9;FRYL;MGAT5;PTPRB;RUNX1T1;SHROOM4;SPTBN1
IRX4	black	flyfactorsurvey__Caup_SOLEXA_FBgn0015919	3.55	0.0961	9	CALCRL;DOCK9;FRYL;MGAT5;NRP1;PTPRB;RUNX1T1;SHROOM4;SPTBN1
IRX4	black	cisbp__M5110	3.24	0.0904	9	CALCRL;DOCK9;FRYL;MGAT5;NRP1;PTPRB;RUNX1T1;SHROOM4;SPTBN1
IRX5	black	cisbp__M4796	3.64	0.0978	9	CALCRL;DOCK9;FRYL;MGAT5;NRP1;PTPRB;RUNX1T1;SHROOM4;SPTBN1
IRX5	black	flyfactorsurvey__Caup_SOLEXA_FBgn0015919	3.55	0.0961	9	CALCRL;DOCK9;FRYL;MGAT5;NRP1;PTPRB;RUNX1T1;SHROOM4;SPTBN1
IRX5	black	flyfactorsurvey__Mirr_SOLEXA_FBgn0014343	3.25	0.0905	8	CALCRL;DOCK9;FRYL;MGAT5;PTPRB;RUNX1T1;SHROOM4;SPTBN1
IRX5	black	cisbp__M5110	3.24	0.0904	9	CALCRL;DOCK9;FRYL;MGAT5;NRP1;PTPRB;RUNX1T1;SHROOM4;SPTBN1
IRX6	black	cisbp__M4796	3.64	0.0978	9	CALCRL;DOCK9;FRYL;MGAT5;NRP1;PTPRB;RUNX1T1;SHROOM4;SPTBN1
IRX6	black	cisbp__M5110	3.24	0.0904	9	CALCRL;DOCK9;FRYL;MGAT5;NRP1;PTPRB;RUNX1T1;SHROOM4;SPTBN1
IRX6	black	flyfactorsurvey__Mirr_SOLEXA_FBgn0014343	3.25	0.0905	8	CALCRL;DOCK9;FRYL;MGAT5;PTPRB;RUNX1T1;SHROOM4;SPTBN1
IRX6	black	flyfactorsurvey__Caup_SOLEXA_FBgn0015919	3.55	0.0961	9	CALCRL;DOCK9;FRYL;MGAT5;NRP1;PTPRB;RUNX1T1;SHROOM4;SPTBN1
JUN	black	cisbp__M4501	3.04	0.0867	7	AKT3;DOCK9;ETS1;MAP1B;PREX2;SASH1;SPTBN1
JUND	black	dbcorrdb__JUND__ENCSR000DYS_1__m2	3.1	0.0877	12	ADAM10;CDC42BPA;DOCK9;ITGB1;NIN;PDGFRB;RASA1;REST;SPRED2;SPTBN1;TACC1;WWTR1
KAT2A	black	dbcorrdb__KAT2A__ENCSR000ECR_1__m1	3.72	0.0992	30	CDC42BPA;CTNND1;CTTNBP2NL;CYFIP1;DAAM2;DENND5A;DLC1;ETS1;FNBP1L;IFNAR1;ITGA1;ITGB1;MAP1B;MYO6;NIN;NRP1;PDGFRB;PICALM;PREX2;RASA1;ROCK1;RUNX1T1;SASH1;SHROOM4;SPRED2;SPTBN1;SUPT16H;TCF4;WWC3;WWTR1
KIAA0907	black	hdpi__KIAA0907	3.38	0.0929	17	AKT3;CTNND1;CTTNBP2NL;DLC1;FNBP1L;FRYL;ITGB1;PDGFRB;PICALM;PTPRB;RASA1;RUNX1T1;SASH1;SPRED2;TJP1;UTRN;WWTR1
MCTP2	black	hdpi__MCTP2	3.56	0.0962	6	CTNND1;FRYL;ITGB1;PTPRB;RASA1;SPRED2
MED30	black	hdpi__THRAP6	3.33	0.092	20	CDC42BPA;CRIM1;CTNND1;CTTNBP2NL;DENND5A;DLC1;DOCK9;FNBP1L;ITGB1;MAP1B;NIN;NRP1;OSBPL8;PDGFRB;PICALM;RASA1;RUNX1T1;SHROOM4;SPRED2;WWTR1
MRPL2	black	hdpi__MRPL2	3.2	0.0897	9	CTNND1;ETS1;FNBP1L;FRYL;ITGB1;NRP1;PICALM;RUNX1T1;SRGAP2
NFAT5	black	hocomoco__NFAT5_HUMAN.H11MO.0.D	3.68	0.0986	15	AKT3;CRIM1;CTNND1;FNBP1L;FRYL;MAP1B;NRP1;PDGFRB;PICALM;PREX2;PTPRB;RASA1;SPRED2;SRGAP2;TJP1
NFATC4	black	transfac_pro__M07301	3.05	0.0868	22	CRIM1;CTNND1;CTTNBP2NL;DAAM2;DLC1;ETS1;FNBP1L;FRYL;ITGB1;NRP1;PDGFRB;PICALM;PREX2;PTPRB;ROCK1;RUNX1T1;SASH1;SRGAP2;TACC1;TCF4;TJP1;WWTR1
NPDC1	black	transfac_pro__M07668	3.1	0.0877	12	AKAP2;CREB3L2;DENND5A;DOCK9;ESYT2;GTF3C1;ITGB1;MAP1B;PICALM;PTPRB;SPRED2;SPTBN1
NR0B1	black	cisbp__M6381	3.51	0.0953	9	AKT3;DLC1;DOCK9;FNBP1L;PDGFRB;PICALM;PTPRB;RUNX1T1;TACC1
NR0B1	black	hocomoco__NR0B1_HUMAN.H11MO.0.D	4.51	0.114	11	AKT3;DLC1;DOCK9;FNBP1L;PDGFRB;PICALM;PTPRB;SPRED2;TACC1;TCF4;WWTR1
NR2E1	black	transfac_pro__M05380	3.83	0.101	9	CTNND1;DLC1;ITGB1;PITPNM2;PREX2;PTPRB;RUNX1T1;SPRED2;WWTR1
OTUD4	black	hdpi__OTUD4	4.26	0.109	10	DLC1;FNBP1L;FRYL;ITGB1;NRP1;PDGFRB;PICALM;PTPRB;SPRED2;TCF4
POLR3G	black	dbcorrdb__POLR3G__ENCSR000EHQ_1__m4	3.18	0.0893	7	AKT3;CTNND1;DAAM2;RUNX1T1;SPRED2;TACC1;TCF4
PRDM1	black	factorbook__PRDM1	3.18	0.0892	13	AKT3;ARHGAP31;CALCRL;CTNND1;CYFIP1;ETS1;FNBP1L;FRYL;NRP1;PTPRB;SHROOM4;UTRN;WWTR1
PSMD12	black	transfac_pro__M00971	4.22	0.108	17	ARHGAP31;CTNND1;CTTNBP2NL;F8;FRYL;ITGB1;MAP1B;NRP1;PDGFRB;PICALM;PREX2;PTPRB;RASA1;REST;SPRED2;TJP1;ZC3HAV1
RBBP5	black	dbcorrdb__RBBP5__ENCSR000AQC_1__m4	3.47	0.0946	35	ADAM10;AKAP2;ARHGAP31;CD47;CDC42BPA;CREB3L2;CRIM1;CTTNBP2NL;CYFIP1;DAAM2;DENND5A;DLC1;DOCK9;FNBP1L;FRYL;GTF3C1;ITGA1;ITGB1;MAP1B;NIN;OSBPL8;PDGFRB;PICALM;PKP4;PREX2;RASA1;REEP3;RUNX1T1;SASH1;SPTBN1;SPTLC2;SUPT16H;TACC1;TJP1;WWC3
RCOR1	black	dbcorrdb__RCOR1__ENCSR000ECM_1__m3	3.02	0.0863	4	AKT3;DOCK9;SASH1;SPRED2
RFX3	black	taipale_tf_pairs__RFX3_SREBF2_NNRGYAACNTCACGTGAY_CAP_repr	4.13	0.107	9	DENND5A;ITGA1;OSBPL8;PICALM;PTPRB;RUNX1T1;SASH1;SPTBN1;TCF4
RFX5	black	dbcorrdb__RFX5__ENCSR000EHY_1__m3	3.3	0.0915	12	AKAP2;CTTNBP2NL;DLC1;FNBP1L;FRYL;NRP1;PDGFRB;PTPRB;SPRED2;SPTLC2;UTRN;WWTR1
SMAD1	black	tfdimers__MD00293	3.49	0.095	6	AKT3;RUNX1T1;SASH1;SHROOM4;SPRED2;SPTBN1
SOX12	black	taipale_cyt_meth__SOX12_ACCGAACAATN_eDBD_meth	3.19	0.0895	9	CALCRL;CTNND1;DOCK9;ITGB1;PTPRB;RUNX1T1;SASH1;SHROOM4;ZC3HAV1
SOX14	black	taipale_cyt_meth__SOX14_CCGAACAATN_FL_repr	3.52	0.0956	14	CALCRL;CTNND1;DOCK9;GTF3C1;ITGB1;MAP1B;PICALM;PKP4;PTPRB;RUNX1T1;SASH1;SHROOM4;SPTBN1;TCF4
SOX15	black	taipale_tf_pairs__GCM2_SOX15_RTRCGGGNNNNNNNYWTTGTNN_CAP_repr	3.06	0.0871	24	AKAP2;CALCRL;CRIM1;CTTNBP2NL;CYFIP1;DAAM2;DOCK9;ETS1;FNBP1L;ITGA1;MAP1B;NRP1;PDGFRB;PICALM;PTPRB;REST;RUNX1T1;SASH1;SPRED2;SPTBN1;TACC1;TCF4;TJP1;WWTR1
SOX4	black	tfdimers__MD00293	3.49	0.095	6	AKT3;RUNX1T1;SASH1;SHROOM4;SPRED2;SPTBN1
SP5	black	hocomoco__SP5_MOUSE.H11MO.1.C	3.08	0.0874	27	AKAP2;AKT3;CDC42BPA;CREB3L2;CRIM1;CTNND1;CTTNBP2NL;DENND5A;DLC1;ETS1;FNBP1L;ITGA1;ITGB1;MAP1B;MGAT5;NIN;NRP1;PDGFRB;PICALM;PTPRG;RASA1;RUNX1T1;SHROOM4;SPRED2;SUPT16H;TCF4;WWTR1
SPI1	black	transfac_pro__M02031	5.01	0.123	16	AKT3;ARHGAP31;CRIM1;CTNND1;CTTNBP2NL;F8;FRYL;ITGB1;MAP1B;NRP1;PICALM;PREX2;PTPRB;RASA1;SPRED2;TJP1
SPI1	black	transfac_pro__M02278	4.12	0.107	31	AKT3;ARHGAP31;CALCRL;CREB3L2;CRIM1;CTNND1;CTTNBP2NL;DLC1;ETS1;F8;FRYL;ITGA1;ITGB1;MAP1B;MGAT5;NIN;NRP1;PICALM;PREX2;PTPRB;RASA1;REST;RUNX1T1;SASH1;SPRED2;SPTLC2;SRGAP2;SUPT16H;TJP1;UTRN;ZC3HAV1
SPI1	black	transfac_pro__M00971	4.22	0.108	17	ARHGAP31;CTNND1;CTTNBP2NL;F8;FRYL;ITGB1;MAP1B;NRP1;PDGFRB;PICALM;PREX2;PTPRB;RASA1;REST;SPRED2;TJP1;ZC3HAV1
SPI1	black	transfac_pro__M00658	3.03	0.0865	30	CALCRL;CDC42BPA;CRIM1;CTNND1;CTTNBP2NL;DLC1;ETS1;F8;FRYL;GTF3C1;ITGB1;MAP1B;MGAT5;NIN;NRP1;OSBPL8;PDGFRB;PICALM;PREX2;PTPRB;RASA1;REST;RUNX1T1;SPRED2;SPTLC2;SRGAP2;TACC1;TJP1;UTRN;ZC3HAV1
SPIB	black	transfac_pro__M00971	4.22	0.108	17	ARHGAP31;CTNND1;CTTNBP2NL;F8;FRYL;ITGB1;MAP1B;NRP1;PDGFRB;PICALM;PREX2;PTPRB;RASA1;REST;SPRED2;TJP1;ZC3HAV1
SREBF2	black	taipale_tf_pairs__RFX3_SREBF2_NNRGYAACNTCACGTGAY_CAP_repr	4.13	0.107	9	DENND5A;ITGA1;OSBPL8;PICALM;PTPRB;RUNX1T1;SASH1;SPTBN1;TCF4
SSX3	black	hdpi__SSX3	3.57	0.0966	8	DAAM2;DLC1;FRYL;PICALM;PTPRB;SASH1;TCF4;TJP1
SUPT20H	black	dbcorrdb__SUPT20H__ENCSR000DNP_1__m1	3.13	0.0883	9	AKT3;CALCRL;CRIM1;CTNND1;DLC1;RUNX1T1;SPTBN1;SRGAP2;UTRN
TAF1	black	hocomoco__TAF1_HUMAN.H11MO.0.A	4.74	0.118	10	CDC42BPA;CRIM1;FNBP1L;ITGB1;MAP1B;PDGFRB;PICALM;RASA1;SPRED2;WWTR1
TEAD1	black	transfac_pro__M07903	3	0.086	7	CREB3L2;DLC1;ITGB1;PDGFRB;RUNX1T1;TEK;WWTR1
TEAD2	black	transfac_pro__M07903	3	0.086	7	CREB3L2;DLC1;ITGB1;PDGFRB;RUNX1T1;TEK;WWTR1
TEAD2	black	transfac_pro__M00695	4.7	0.117	25	ADAM10;ARHGAP31;CDC42BPA;CRIM1;CTNND1;DENND5A;DLC1;DOCK9;FNBP1L;ITGB1;MAP1B;NIN;OSBPL8;PDGFRB;PICALM;PREX2;RASA1;REST;RUNX1T1;SHROOM4;SPRED2;SPTBN1;SUPT16H;TCF4;WWTR1
TEAD3	black	transfac_pro__M07903	3	0.086	7	CREB3L2;DLC1;ITGB1;PDGFRB;RUNX1T1;TEK;WWTR1
TEAD4	black	transfac_pro__M07903	3	0.086	7	CREB3L2;DLC1;ITGB1;PDGFRB;RUNX1T1;TEK;WWTR1
WT1	black	hocomoco__WT1_HUMAN.H11MO.0.C	3.87	0.102	10	CDC42BPA;CRIM1;FNBP1L;ITGB1;MAP1B;NIN;PDGFRB;PICALM;SPRED2;WWTR1
ZBTB2	black	transfac_pro__M07437	3.08	0.0874	11	CDC42BPA;CRIM1;CTTNBP2NL;FRYL;ITGB1;MAP1B;NIN;PICALM;RUNX1T1;SPRED2;WWTR1
ZKSCAN8	black	hdpi__ZNF192	3.5	0.0952	9	AKT3;CALCRL;CTNND1;DOCK9;ITGA1;MAP1B;MGAT5;RUNX1T1;TCF4
ZNF250	black	hdpi__ZNF250	3.14	0.0886	8	DAAM2;DLC1;FRYL;MAP1B;PICALM;PTPRB;SASH1;TCF4
ZNF263	black	cisbp__M4666	3.51	0.0953	29	CDC42BPA;CRIM1;CTNND1;CTTNBP2NL;CYFIP1;DENND5A;DLC1;F8;FNBP1L;FRYL;ITGB1;MAP1B;MGAT5;NIN;NRP1;PDGFRB;PICALM;RASA1;REST;RUNX1T1;SHROOM4;SPRED2;SPTBN1;SPTLC2;SRGAP2;SUPT16H;TCF4;WWC2;WWTR1
ZNF263	black	transfac_pro__M01587	3.05	0.0869	7	CRIM1;ITGB1;MAP1B;NIN;PICALM;SPRED2;WWTR1
ZNF263	black	transfac_pro__M04909	3.51	0.0954	33	AKAP2;AKT3;CDC42BPA;CREB3L2;CRIM1;CTNND1;CTTNBP2NL;CYFIP1;DENND5A;DLC1;DOCK9;FNBP1L;FRYL;GTF3C1;ITGB1;MAP1B;MGAT5;NIN;NRP1;PDGFRB;PICALM;PKP4;PTPRB;PTPRG;ROCK1;RUNX1T1;SHROOM4;SPRED2;SPTBN1;SRGAP2;TACC1;TCF4;WWTR1
ZNF341	black	hocomoco__ZN341_HUMAN.H11MO.1.C	3.46	0.0945	7	CALCRL;CTTNBP2NL;DOCK9;FRYL;MGAT5;PICALM;SASH1
CEBPB	brown	dbcorrdb__CEBPB__ENCSR000EFM_1__m2	3.05	0.0747	7	ACTN4;ATP8B2;CD109;FAM129B;SEPT9;TNKS1BP1;WASF2
DUXB	brown	transfac_pro__M02968	3.31	0.0788	7	ACVRL1;EIF2AK3;ELF1;H3F3B;RHOA;WASF2;YWHAZ
DUXB	brown	transfac_pro__M01390	3.3	0.0786	7	ACVRL1;EIF2AK3;ELF1;H3F3B;RHOA;WASF2;YWHAZ
EGR1	brown	swissregulon__sacCer__MIG1	3.21	0.0773	8	CD109;CHD3;COL4A1;ELF1;MAN2A1;STAT6;WASF2;WIPF1
EGR2	brown	swissregulon__sacCer__MIG1	3.21	0.0773	8	CD109;CHD3;COL4A1;ELF1;MAN2A1;STAT6;WASF2;WIPF1
EGR3	brown	swissregulon__sacCer__MIG1	3.21	0.0773	8	CD109;CHD3;COL4A1;ELF1;MAN2A1;STAT6;WASF2;WIPF1
EGR4	brown	swissregulon__sacCer__MIG1	3.21	0.0773	8	CD109;CHD3;COL4A1;ELF1;MAN2A1;STAT6;WASF2;WIPF1
ELF1	brown	taipale_tf_pairs__TEAD4_ELF1_RGAATGCGGAAGTR_CAP	3.96	0.0891	7	ACVRL1;GNAI3;MYO9B;MYOF;SLC38A10;WASF2;WIPF1
ELF1	brown	taipale_tf_pairs__TEAD4_ELF1_GGAATGCGGAAGTN_CAP_repr	3.78	0.0862	18	ACVRL1;ATP8B2;DPYSL2;FAM129B;GNAI3;IQGAP1;KCTD10;MYADM;MYO9B;MYOF;PYGL;SLC38A10;SS18;TGFB1I1;TLE3;WASF2;WIPF1;YWHAZ
ELF1	brown	taipale_tf_pairs__FOXO1_ELF1_NTGTTGNCGGAARNN_CAP	3.24	0.0776	8	ACVRL1;CHD3;EIF2AK3;PYGL;SEPT9;SS18;TLE3;WIPF1
ELF3	brown	taipale_cyt_meth__ELF3_NATRCGGATGYN_eDBD_repr	3.31	0.0788	6	DPYSL2;GNAI3;IQGAP1;SLC38A10;WASF2;YWHAB
ELF3	brown	taipale_cyt_meth__ELF3_NATKGCGGATGYN_eDBD_repr	3.56	0.0827	8	ATP8B2;DPYSL2;GNAI3;PYGL;RBMS2;SLC38A10;WASF2;YWHAB
EP300	brown	dbcorrdb__EP300__ENCSR000DZD_1__m3	3.19	0.0768	6	ATP8B2;CD109;FAM129B;H3F3B;SEPT9;WASF2
ETV1	brown	taipale_tf_pairs__FOXO1_ETV1_RCCGGAWGTKKN_CAP	3.1	0.0754	8	ACVRL1;KCTD10;MEOX2;SEPT9;SH3GL1;SLC38A10;SS18;YWHAZ
ETV5	brown	taipale_tf_pairs__ETV5_FOXO1_RNCGGATGTTKWN_CAP	3.69	0.0848	11	ACVRL1;AMOTL2;DPYSL2;KCTD10;MEOX2;SEPT9;SH3GL1;SLC38A10;WASF2;YWHAB;YWHAZ
EZH2	brown	dbcorrdb__EZH2__ENCSR000ARE_1__m3	3.33	0.0791	8	CAV1;CD109;CHD3;H3F3B;ITGA5;MYO1D;STAT6;TLE3
FOS	brown	dbcorrdb__FOS__ENCSR000EZE_1__m1	3.31	0.0788	6	ACTN4;CD109;FAM129B;H3F3B;SEPT9;WASF2
FOXI1	brown	taipale_tf_pairs__GCM1_FOXI1_RTMAACATRNGGGN_CAP_repr	3.89	0.0879	6	ELF1;MSN;MYADM;TLE3;WASF2;YWHAZ
FOXK1	brown	cisbp__M6018	3.01	0.0741	5	ATP8B2;H3F3B;IQGAP1;PTPN12;WIPF1
FOXO1	brown	taipale_tf_pairs__FOXO1_ELF1_NTGTTGNCGGAARNN_CAP	3.24	0.0776	8	ACVRL1;CHD3;EIF2AK3;PYGL;SEPT9;SS18;TLE3;WIPF1
FOXO1	brown	taipale_tf_pairs__FOXO1_ETV1_RCCGGAWGTKKN_CAP	3.1	0.0754	8	ACVRL1;KCTD10;MEOX2;SEPT9;SH3GL1;SLC38A10;SS18;YWHAZ
FOXO1	brown	taipale_tf_pairs__ETV5_FOXO1_RNCGGATGTTKWN_CAP	3.69	0.0848	11	ACVRL1;AMOTL2;DPYSL2;KCTD10;MEOX2;SEPT9;SH3GL1;SLC38A10;WASF2;YWHAB;YWHAZ
GATA1	brown	cisbp__M3311	3.13	0.076	6	CALD1;EIF2AK3;RGL1;SH3GL1;WIPF1;YWHAZ
GATA1	brown	transfac_public__M00075	3.07	0.0749	6	CALD1;EIF2AK3;RGL1;SH3GL1;WIPF1;YWHAZ
GCM1	brown	taipale_tf_pairs__GCM1_FOXI1_RTMAACATRNGGGN_CAP_repr	3.89	0.0879	6	ELF1;MSN;MYADM;TLE3;WASF2;YWHAZ
GLIS3	brown	cisbp__M6267	3.02	0.0742	27	ACVRL1;ADAM17;AMOTL2;CALD1;CD109;CHD3;COL5A3;DPYSL2;EIF2AK3;ELF1;EXT2;FAM129B;GNAI3;ITGA5;MEOX2;MSN;NID2;PAM;RHOA;SEPT9;SLC4A2;STAT6;SWAP70;TLE3;WASF2;WIPF1;YWHAZ
HIVEP1	brown	cisbp__M6544	3.17	0.0766	6	ACVRL1;ATP8B2;EIF2AK3;ITGA5;MYADM;STAT6
IKZF2	brown	tfdimers__MD00067	3.49	0.0816	9	ACVRL1;ATP8B2;CAV1;COL4A1;GNB1;ITGA5;MYADM;STAT6;WIPF1
KLF1	brown	homer__NTGGGTGTGGCC_EKLF	4.46	0.097	18	ACTN4;ACVRL1;ATP8B2;CHD3;COL5A3;DPYSL2;ELF1;FAM129B;IQGAP1;MYADM;MYOF;NDRG1;RHOA;SEPT9;STAT6;TGFB1I1;WASF2;YWHAZ
KLF1	brown	cisbp__M2294	3.38	0.0799	11	ATP8B2;COL5A3;DPYSL2;ELF1;MYADM;MYOF;SEPT9;STAT6;TGFB1I1;WASF2;YWHAZ
KLF12	brown	taipale_cyt_meth__KLF12_NRCCACGCCCW_FL	3.6	0.0834	10	ACTN4;COL5A3;FAM129B;IQGAP1;KDELR2;MYADM;STAT6;TGFB1I1;WASF2;YWHAZ
KLF4	brown	cisbp__M6127	3.59	0.0833	30	ACTN4;ACVRL1;ADAM17;ATP8B2;CALD1;COL5A3;DPYSL2;EIF2AK3;ELF1;FAM129B;GANAB;IQGAP1;KDELR2;MSN;MYADM;MYO9B;MYOF;NDRG1;NID2;PYGL;RHOA;SEPT9;SLC38A10;SPTAN1;STAT6;TGFB1I1;TNKS1BP1;WASF2;YWHAB;YWHAZ
KLF4	brown	swissregulon__hs__KLF4.p3	3.15	0.0763	30	ACTN4;ACVRL1;ADAM17;ATP8B2;CALD1;COL5A3;DPYSL2;ELF1;FAM129B;GANAB;IQGAP1;KDELR2;MSN;MYADM;MYO9B;MYOF;NDRG1;NID2;PLEKHO2;PYGL;RHOA;SEPT9;SLC38A10;SPTAN1;STAT6;TGFB1I1;TNKS1BP1;WASF2;YWHAB;YWHAZ
KLF4	brown	transfac_pro__M01588	3.19	0.0769	35	ACTN4;ACTR2;ACVRL1;ADAM17;ATP8B2;CALD1;CAV1;COL5A3;DPYSL2;EIF2AK3;ELF1;FAM129B;GANAB;IQGAP1;ITGA5;KDELR2;MSN;MYADM;MYO9B;MYOF;NDRG1;NID2;PLEKHO2;PYGL;RHOA;SEPT9;SLC38A10;SPTAN1;STAT6;SWAP70;TGFB1I1;TNKS1BP1;WASF2;YWHAB;YWHAZ
KLF4	brown	hocomoco__KLF4_HUMAN.H11MO.0.A	3.69	0.0848	31	ACTN4;ACVRL1;ADAM17;ATP8B2;CALD1;CAV1;COL5A3;DPYSL2;ELF1;FAM129B;GANAB;IQGAP1;KDELR2;MSN;MYADM;MYO9B;MYOF;NDRG1;NID2;PLEKHO2;PYGL;RHOA;SEPT9;SPTAN1;STAT6;SWAP70;TGFB1I1;TNKS1BP1;WASF2;YWHAB;YWHAZ
KLF5	brown	cisbp__M4811	4.61	0.0994	13	ACTN4;CAV1;COL5A3;DPYSL2;ELF1;MYADM;MYOF;NDRG1;SEPT9;STAT6;TGFB1I1;WASF2;YWHAZ
KLF5	brown	flyfactorsurvey__CG12029_SOLEXA_5_FBgn0035454	3.04	0.0745	36	ACTN4;ACTR2;ACVRL1;ATP8B2;CALD1;CAV1;CD109;CHD3;COL5A3;DPYSL2;EIF2AK3;ELF1;FAM129B;GANAB;HIF1A;IQGAP1;ITGA5;KDELR2;LIMA1;MSN;MYADM;MYO9B;MYOF;NDRG1;PTPN12;PYGL;RHOA;SEPT9;SLC38A10;SPTAN1;SS18;STAT6;SWAP70;TGFB1I1;WASF2;YWHAZ
KLF5	brown	hocomoco__KLF5_HUMAN.H11MO.0.A	3.09	0.0753	22	ACTN4;ACVRL1;ADAM17;ATP8B2;CALD1;COL5A3;DPYSL2;FAM129B;IQGAP1;ITGA5;MSN;MYADM;NID2;RHOA;SEPT9;SPTAN1;SS18;STAT6;TGFB1I1;WASF2;YWHAB;YWHAZ
KLF5	brown	flyfactorsurvey__CG12029_SANGER_10_FBgn0035454	3.82	0.0868	13	CAV1;CD109;COL5A3;DPYSL2;ELF1;MYADM;MYOF;NDRG1;SEPT9;STAT6;TGFB1I1;WASF2;YWHAZ
LCORL	brown	flyfactorsurvey__Eip93F_SANGER_10_FBgn0013948	3.02	0.0741	21	ACTN4;ATP8B2;CALD1;CAV1;CHD3;COL4A1;DPYSL2;EIF2AK3;GNAI3;HIF1A;MEOX2;MYADM;SEMA4C;SEPT9;SLC38A10;SLC4A2;STAT6;SWAP70;TGFB1I1;TPM4;YWHAZ
LTF	brown	tfdimers__MD00217	3.07	0.075	5	ACVRL1;CAV1;MYOF;STAT6;WIPF1
LUZP1	brown	hdpi__LUZP1	3.09	0.0753	33	ACVRL1;ARHGEF10;ATP8B2;CALD1;CAV1;CD109;CHD3;COL5A3;ELF1;FAM129B;GNAI3;GNB1;ITGA5;KCTD10;MYADM;MYOF;PAM;PLEKHO2;SEMA4C;SEPT9;SLC38A10;SLC4A2;SPTAN1;SS18;STAT6;SWAP70;TGFB1I1;TLE3;TPM4;WASF2;WIPF1;YWHAB;YWHAZ
MEF2B	brown	taipale_cyt_meth__MEF2B_CCWWATWWRG_eDBD_meth	3.22	0.0774	12	CALD1;COL4A1;GNAI3;KDELR2;LIMA1;MSN;MYADM;SEPT9;STAT6;TGFB1I1;TPM4;YWHAZ
MEF2B	brown	taipale_cyt_meth__MEF2B_CCWWATWWRG_eDBD	3.64	0.084	16	ATP8B2;CALD1;GNAI3;H3F3B;ITGA5;KDELR2;LIMA1;MSN;MYADM;SEPT9;STAT6;SWAP70;TGFB1I1;TPM4;WIPF1;YWHAZ
MEF2C	brown	taipale_cyt_meth__MEF2C_CCWWATWWRG_FL_meth_repr	3.02	0.0742	8	CALD1;COL4A1;LIMA1;MSN;MYADM;TGFB1I1;TPM4;YWHAZ
MEF2C	brown	taipale_cyt_meth__MEF2C_CCWWATWWRG_FL	4.05	0.0905	12	CALD1;COL4A1;GNAI3;ITGA5;KDELR2;LIMA1;MSN;MYADM;SEPT9;TGFB1I1;TPM4;YWHAZ
MEF2D	brown	taipale_cyt_meth__MEF2D_CCWWATWWRG_eDBD	3.44	0.0809	7	CALD1;LIMA1;MSN;MYADM;TGFB1I1;TPM4;YWHAZ
MEF2D	brown	taipale_cyt_meth__MEF2D_CCWWATWWRG_eDBD_meth	3.35	0.0794	7	CALD1;LIMA1;MSN;MYADM;TGFB1I1;TPM4;YWHAZ
MZF1	brown	tfdimers__MD00217	3.07	0.075	5	ACVRL1;CAV1;MYOF;STAT6;WIPF1
NFATC4	brown	cisbp__M6365	3.31	0.0787	8	CALD1;CAV1;CD109;CHD3;COL5A3;ITGA5;SS18;TLE3
NFKB1	brown	transfac_pro__M03557	3.26	0.0779	8	ACVRL1;ATP8B2;EIF2AK3;GNAI3;ITGA5;MYADM;SEPT9;STAT6
NFKB1	brown	transfac_pro__M01223	3.04	0.0745	11	ATP8B2;EIF2AK3;GNAI3;ITGA5;MYADM;SEMA4C;SLC4A2;STAT6;WASF2;WIPF1;YWHAZ
NFYA	brown	cisbp__M1890	3.58	0.0831	7	COL5A3;EIF2AK3;GANAB;H3F3B;HIF1A;WASF2;YWHAZ
NFYA	brown	jaspar__MA0060.2	3.63	0.0839	7	COL5A3;EIF2AK3;GANAB;H3F3B;HIF1A;WASF2;YWHAZ
PAX6	brown	swissregulon__hs__PAX6.p2	4.28	0.0941	9	ACTN4;FAM129B;H3F3B;MYADM;RBMS2;SEPT9;STAT6;TLE3;WIPF1
PAX8	brown	transfac_pro__M00717	3.25	0.0778	12	ACTN4;MYADM;MYOF;PTPN9;RAB1A;SEPT9;SH3GL1;SS18;TLE3;TNKS1BP1;TPM4;YWHAZ
PDX1	brown	tfdimers__MD00174	3.12	0.0757	5	CALD1;GNAI3;ITGA5;TLE3;TPM4
PLAG1	brown	cisbp__M6420	3.03	0.0744	18	ACVRL1;CALD1;CAV1;CHD3;COL5A3;DPYSL2;FAM129B;GNB1;IQGAP1;ITGA5;MSN;RAB1A;SLC4A2;STAT6;TGFB1I1;TLE3;WASF2;YWHAZ
POLD2	brown	transfac_pro__M03557	3.26	0.0779	8	ACVRL1;ATP8B2;EIF2AK3;GNAI3;ITGA5;MYADM;SEPT9;STAT6
POLD2	brown	transfac_pro__M01223	3.04	0.0745	11	ATP8B2;EIF2AK3;GNAI3;ITGA5;MYADM;SEMA4C;SLC4A2;STAT6;WASF2;WIPF1;YWHAZ
POU3F2	brown	hocomoco__PO3F2_MOUSE.H11MO.0.A	3.2	0.077	9	ACTN4;ACVRL1;CALD1;CD109;EXT2;H3F3B;LIMA1;TLE3;TNKS1BP1
PPARG	brown	swissregulon__hs__PPARG.p2	3.19	0.0769	6	ACVRL1;MEOX2;MYADM;RBMS2;STAT6;TLE3
RAB7A	brown	hdpi__RAB7A	3.58	0.083	6	CHD3;FAM129B;HIF1A;MEOX2;MYO1D;SEPT9
REL	brown	stark__MRYTTCCGYY	3.4	0.0803	6	ATP8B2;KCTD10;MYO1D;SLC38A10;YWHAB;YWHAZ
RELA	brown	stark__MRYTTCCGYY	3.4	0.0803	6	ATP8B2;KCTD10;MYO1D;SLC38A10;YWHAB;YWHAZ
RELA	brown	transfac_pro__M04849	3.87	0.0877	11	ACTN4;ATP8B2;CAV1;ITGA5;LIMA1;MEOX2;MYADM;STAT6;SWAP70;WIPF1;YWHAZ
RELB	brown	transfac_pro__M03882	4.13	0.0917	8	ATP8B2;EIF2AK3;ITGA5;MYADM;SEPT9;SH3GL1;STAT6;YWHAZ
RELB	brown	stark__MRYTTCCGYY	3.4	0.0803	6	ATP8B2;KCTD10;MYO1D;SLC38A10;YWHAB;YWHAZ
SMAD1	brown	transfac_pro__M00792	3.14	0.0761	6	CALD1;CHD3;COL5A3;MYADM;SEPT9;TGFB1I1
SMAD2	brown	transfac_pro__M00792	3.14	0.0761	6	CALD1;CHD3;COL5A3;MYADM;SEPT9;TGFB1I1
SMAD3	brown	transfac_pro__M00792	3.14	0.0761	6	CALD1;CHD3;COL5A3;MYADM;SEPT9;TGFB1I1
SMAD4	brown	transfac_pro__M00792	3.14	0.0761	6	CALD1;CHD3;COL5A3;MYADM;SEPT9;TGFB1I1
SPDEF	brown	cisbp__M5858	3.03	0.0743	8	CALD1;EIF2AK3;MYADM;NID2;PLEKHO2;TGFB1I1;WIPF1;YWHAZ
SPIB	brown	taipale_cyt_meth__SPIB_RWWGSGGAAGTN_eDBD_repr	3.27	0.0781	6	ACVRL1;GNAI3;KCTD10;SLC38A10;WASF2;YWHAB
SPIB	brown	taipale_tf_pairs__TEAD4_SPIB_RGAATGCGGAAGTN_CAP_2	3.35	0.0794	8	ACVRL1;GNAI3;KCTD10;MYO9B;MYOF;PYGL;SLC38A10;WASF2
SRF	brown	dbcorrdb__SRF__ENCSR000BLV_1__m1	4.14	0.092	7	ATP8B2;CALD1;ITGA5;LIMA1;MYADM;TGFB1I1;TPM4
SRF	brown	transfac_pro__M07862	3.21	0.0772	6	ATP8B2;CALD1;LIMA1;MYADM;TGFB1I1;TPM4
SRF	brown	dbcorrdb__SRF__ENCSR000BIV_1__m1	4.16	0.0923	7	ATP8B2;CALD1;ITGA5;LIMA1;MYADM;TGFB1I1;TPM4
SRF	brown	cisbp__M1910	4.01	0.0899	6	CALD1;ITGA5;LIMA1;MYADM;TGFB1I1;TPM4
SRF	brown	cisbp__M3956	3.92	0.0884	5	CALD1;LIMA1;MYADM;TGFB1I1;TPM4
SRF	brown	hocomoco__SRF_HUMAN.H11MO.0.A	4.2	0.0929	5	CALD1;LIMA1;MYADM;TGFB1I1;TPM4
SRF	brown	cisbp__M4512	3.87	0.0877	5	CALD1;LIMA1;MYADM;TGFB1I1;TPM4
SRF	brown	taipale_cyt_meth__SRF_CCWTGTWNGG_eDBD_repr	4.47	0.0972	10	ATP8B2;CALD1;H3F3B;KDELR2;LIMA1;MSN;MYADM;SEPT9;TGFB1I1;TPM4
SRF	brown	transfac_public__M00215	3.81	0.0867	7	ATP8B2;CALD1;LIMA1;MYADM;SH3GL1;TGFB1I1;TPM4
SRF	brown	swissregulon__hs__SRF.p3	4.42	0.0963	10	ATP8B2;CALD1;KDELR2;LIMA1;MSN;MYADM;SEPT9;TGFB1I1;TPM4;YWHAZ
SRF	brown	cisbp__M3960	4.39	0.0959	8	CALD1;ITGA5;LIMA1;MSN;MYADM;TGFB1I1;TPM4;WIPF1
SRF	brown	transfac_pro__M00922	3.6	0.0834	5	CALD1;LIMA1;MYADM;TGFB1I1;TPM4
SRF	brown	cisbp__M4577	3.55	0.0826	12	ATP8B2;CALD1;CAV1;GNAI3;ITGA5;LIMA1;MSN;MYADM;SH3GL1;TGFB1I1;TPM4;YWHAZ
SRF	brown	cisbp__M4477	3.53	0.0823	5	CALD1;LIMA1;MYADM;TGFB1I1;TPM4
SRF	brown	factorbook__SRF	4.04	0.0903	5	CALD1;LIMA1;MYADM;TGFB1I1;TPM4
SRF	brown	transfac_public__M00186	4.02	0.09	5	CALD1;LIMA1;MYADM;TGFB1I1;TPM4
SRF	brown	dbcorrdb__SRF__ENCSR000BLK_1__m1	3.43	0.0808	23	ACTN4;ACVRL1;ARHGEF10;ATP8B2;CALD1;CAV1;COL5A3;EIF2AK3;EXT2;GNAI3;ITGA5;KDELR2;LIMA1;MSN;MYADM;SEPT9;SLC4A2;SWAP70;TGFB1I1;TPM4;WIPF1;YWHAB;YWHAZ
SRF	brown	taipale_cyt_meth__SRF_CCWTGTWNGG_eDBD_meth	3.43	0.0807	6	ATP8B2;CALD1;LIMA1;MYADM;TGFB1I1;TPM4
SRF	brown	cisbp__M4633	3.88	0.0878	5	CALD1;LIMA1;MYADM;TGFB1I1;TPM4
SRF	brown	cisbp__M5867	3.19	0.0769	5	CALD1;LIMA1;MYADM;TGFB1I1;TPM4
SRF	brown	transfac_pro__M07227	3.82	0.0869	6	CALD1;ITGA5;LIMA1;MYADM;TGFB1I1;TPM4
SRF	brown	transfac_pro__M01304	3.15	0.0762	5	CALD1;LIMA1;MYADM;TGFB1I1;TPM4
SRF	brown	cisbp__M6489	3.75	0.0858	4	CALD1;LIMA1;MYADM;TGFB1I1
SRF	brown	transfac_pro__M07618	3.72	0.0852	5	CALD1;LIMA1;MYADM;TGFB1I1;TPM4
SRF	brown	cisbp__M3952	3.02	0.0742	4	CALD1;LIMA1;MYADM;TGFB1I1
SRF	brown	homer__CCATATATGGNA_CArG	4.27	0.0939	14	ACVRL1;ATP8B2;CALD1;CAV1;GNAI3;H3F3B;ITGA5;KDELR2;LIMA1;MSN;MYADM;TGFB1I1;TPM4;YWHAZ
SRF	brown	hocomoco__SRF_MOUSE.H11MO.0.A	4.07	0.0908	5	CALD1;LIMA1;MYADM;TGFB1I1;TPM4
SRF	brown	transfac_public__M00152	3.52	0.0821	4	CALD1;LIMA1;MYADM;TGFB1I1
SRF	brown	dbcorrdb__SRF__ENCSR000BGE_1__m1	3.45	0.081	5	CALD1;LIMA1;MYADM;TGFB1I1;TPM4
SRF	brown	cisbp__M5868	3.18	0.0767	5	CALD1;LIMA1;MYADM;TGFB1I1;TPM4
SRF	brown	transfac_pro__M01257	3.31	0.0788	5	CALD1;LIMA1;MYADM;TGFB1I1;TPM4
SRF	brown	transfac_pro__M04680	3.04	0.0744	11	ATP8B2;CALD1;COL4A1;DPYSL2;ELF1;H3F3B;LIMA1;MYADM;TGFB1I1;TLE3;TPM4
SRF	brown	taipale__SRF_DBD_MCCATATAWGGN_repr	3.07	0.0749	5	CALD1;LIMA1;MYADM;TGFB1I1;TPM4
STAT6	brown	tfdimers__MD00174	3.12	0.0757	5	CALD1;GNAI3;ITGA5;TLE3;TPM4
TAF1	brown	dbcorrdb__TAF1__ENCSR000BKS_1__m2	3.01	0.0741	7	GNAI3;IQGAP1;KCTD10;SLC38A10;WASF2;YWHAB;YWHAZ
TAF1	brown	transfac_pro__M04848	3.6	0.0834	10	ACTR2;DPYSL2;EIF2AK3;GNAI3;HIF1A;MYO1D;SEC61A1;SLC4A2;SS18;YWHAZ
TCF12	brown	dbcorrdb__TCF12__ENCSR000BQQ_1__m2	3.25	0.0778	6	ACTN4;CD109;FAM129B;SEPT9;TNKS1BP1;WASF2
TCF7	brown	taipale_cyt_meth__TCF7_WCATCGRGRCGCTGW_eDBD_meth	3.05	0.0747	11	CALD1;EIF2AK3;HIF1A;ITGA5;MYADM;MYO1D;SEMA4C;SLC4A2;SWAP70;WIPF1;YWHAZ
TCF7L1	brown	taipale_cyt_meth__TCF7L1_WCATCGRGRCGCTGW_eDBD	3.35	0.0794	7	EIF2AK3;GANAB;MYO1D;PTPN9;SEMA4C;SLC4A2;YWHAZ
TEAD4	brown	taipale_tf_pairs__TEAD4_ELF1_GGAATGCGGAAGTN_CAP_repr	3.78	0.0862	18	ACVRL1;ATP8B2;DPYSL2;FAM129B;GNAI3;IQGAP1;KCTD10;MYADM;MYO9B;MYOF;PYGL;SLC38A10;SS18;TGFB1I1;TLE3;WASF2;WIPF1;YWHAZ
TEAD4	brown	taipale_tf_pairs__TEAD4_SPIB_RGAATGCGGAAGTN_CAP_2	3.35	0.0794	8	ACVRL1;GNAI3;KCTD10;MYO9B;MYOF;PYGL;SLC38A10;WASF2
TEAD4	brown	taipale_tf_pairs__TEAD4_ELF1_RGAATGCGGAAGTR_CAP	3.96	0.0891	7	ACVRL1;GNAI3;MYO9B;MYOF;SLC38A10;WASF2;WIPF1
TFCP2	brown	swissregulon__hs__TFCP2.p2	3.96	0.0892	9	ADAM17;CALD1;FAM129B;HIF1A;ITGA5;MSN;RAB1A;TGFB1I1;TLE3
WT1	brown	swissregulon__sacCer__MIG1	3.21	0.0773	8	CD109;CHD3;COL4A1;ELF1;MAN2A1;STAT6;WASF2;WIPF1
ZBTB7A	brown	taipale_cyt_meth__ZBTB7A_NCGACCMCCGN_eDBD_meth_repr	3.47	0.0812	6	ACVRL1;CHD3;MYADM;PTPN12;SEPT9;YWHAZ
ZBTB7A	brown	tfdimers__MD00067	3.49	0.0816	9	ACVRL1;ATP8B2;CAV1;COL4A1;GNB1;ITGA5;MYADM;STAT6;WIPF1
ZBTB7B	brown	cisbp__M5961	3.14	0.0761	5	CHD3;H3F3B;MYADM;PTPN12;YWHAZ
ZNF33B	brown	transfac_pro__M06214	3.25	0.0779	9	ACTR2;CAV1;GNAI3;GNB1;RHOA;SEPT9;SLC4A2;WIPF1;YWHAZ
ZNF441	brown	transfac_pro__M06470	3.28	0.0782	5	CAV1;PYGL;SEPT9;SLC4A2;YWHAZ
ZNF641	brown	transfac_pro__M05417	4.79	0.102	14	ACVRL1;ATP8B2;CALD1;CAV1;CHD3;COL5A3;ELF1;HIF1A;ITGA5;MYADM;PAM;SEPT9;STAT6;YWHAZ
ZNF641	brown	transfac_pro__M05513	3.44	0.0809	15	ACVRL1;ATP8B2;CALD1;CD109;COL5A3;DPYSL2;HIF1A;MYADM;NID2;RAB1A;SEPT9;STAT6;WASF2;YWHAB;YWHAZ
ZNF641	brown	transfac_pro__M05504	3.34	0.0793	15	ACVRL1;ATP8B2;CALD1;CAV1;CHD3;COL5A3;ELF1;HIF1A;ITGA5;MYADM;PAM;SEPT9;STAT6;TLE3;YWHAZ
ZNF808	brown	transfac_pro__M06448	3	0.0739	13	CD109;CHD3;EIF2AK3;ELF1;MYADM;NDRG1;RAB1A;SEMA4C;TGFB1I1;TLE3;WASF2;WIPF1;YWHAZ
ARID3A	tan	transfac_pro__M02735	3.21	0.121	4	ARHGEF17;ERG;FLI1;ITGA6
ARID3A	tan	cisbp__M0106	3.09	0.118	5	ARHGEF17;ERG;FLI1;ITGA6;JAG1
BCL3	tan	dbcorrdb__BCL3__ENCSR000BKG_1__m1	3.83	0.138	5	ARHGEF17;ERG;FLI1;ITGA6;TIE1
BHLHA15	tan	taipale_tf_pairs__ETV2_BHLHA15_RSCGGANNCATATGK_CAP_repr	3.63	0.132	5	CLEC14A;ERG;FLI1;ROBO4;TJP2
BORCS8-MEF2B	tan	cisbp__M1299	3.21	0.121	5	ERG;FLI1;FZD6;ITGA6;PDGFB
CCNT2	tan	dbcorrdb__CCNT2__ENCSR000DOA_1__m1	3.89	0.139	5	CDH5;ERG;FLI1;ITGA6;TIE1
CRX	tan	tfdimers__MD00390	3.1	0.118	4	ARHGEF17;FLI1;ROBO4;TIE1
DBX1	tan	transfac_pro__M01483	3.2	0.121	5	ARHGEF17;ERG;FLI1;ITGA6;JAG1
DBX1	tan	flyfactorsurvey__CG12361_Cell_FBgn0250756	3.06	0.117	5	ARHGEF17;ERG;FLI1;ITGA6;TJP2
DBX2	tan	flyfactorsurvey__CG12361_Cell_FBgn0250756	3.06	0.117	5	ARHGEF17;ERG;FLI1;ITGA6;TJP2
E2F1	tan	tfdimers__MD00176	3.05	0.117	4	CD93;ERG;FLI1;TJP2
E2F1	tan	tfdimers__MD00015	3.7	0.134	5	ERG;FLI1;PDGFB;TIE1;TJP2
E2F2	tan	taipale__E2F2_DBD_AAAAATGGCGCCAAAANN	3.74	0.135	5	ARHGEF2;CD93;ERG;PLS3;TJP2
E2F2	tan	cisbp__M5354	4	0.142	5	ARHGEF2;CD93;ERG;PLS3;TJP2
E2F3	tan	taipale_cyt_meth__E2F3_NTTTTGGCGCCAAAAN_eDBD_meth	3.01	0.115	5	ARHGEF2;CD93;ERG;MYO1B;TJP2
E2F6	tan	hocomoco__E2F6_HUMAN.H11MO.0.A	3.14	0.119	4	ERG;FLI1;NPR1;TIE1
E2F6	tan	transfac_pro__M01252	3.09	0.118	6	ARHGEF17;ERG;FLI1;ITGA6;PDGFB;TIE1
ELF1	tan	taipale_tf_pairs__HOXB2_ELF1_NYMATTANNNNNNNNGGAAGNN_CAP_repr	4.71	0.161	8	ARHGEF17;ARHGEF2;FLI1;ITGA6;PDGFB;PLS3;PRKCH;TJP2
ELF1	tan	tfdimers__MD00104	3.35	0.125	6	CDH5;CLEC14A;ERG;FLI1;PDGFB;TIE1
ELF1	tan	tfdimers__MD00504	5.72	0.189	9	CD93;CLEC14A;ERG;FLI1;NPR1;PDGFB;PLS3;ROBO4;TIE1
ELF2	tan	tfdimers__MD00104	3.35	0.125	6	CDH5;CLEC14A;ERG;FLI1;PDGFB;TIE1
ELF2	tan	hocomoco__ELF2_MOUSE.H11MO.0.C	3.42	0.126	12	ARHGEF2;ERG;F11R;FLI1;FZD6;ITGA6;NPR1;PDGFB;PLS3;PRKCH;ROBO4;TIE1
ELF4	tan	tfdimers__MD00104	3.35	0.125	6	CDH5;CLEC14A;ERG;FLI1;PDGFB;TIE1
ELF5	tan	tfdimers__MD00411	3.04	0.116	11	CD93;CDH5;CLEC14A;ERG;FLI1;NPR1;PDGFB;PLS3;ROBO4;TIE1;TJP2
ELF5	tan	tfdimers__MD00425	4.29	0.15	8	ARHGEF2;ERG;FLI1;PDGFB;PLS3;PRKCH;ROBO4;TIE1
ELK1	tan	tfdimers__MD00104	3.35	0.125	6	CDH5;CLEC14A;ERG;FLI1;PDGFB;TIE1
ELK1	tan	taipale_tf_pairs__ELK1_TBX21_TNRCACCGGAAGNN_CAP	3.48	0.128	19	ARHGEF17;ARHGEF2;CD34;CD93;CDH5;CLEC14A;ERG;ESAM;F11R;FLI1;FZD6;ITGA6;PDGFB;PLS3;ROBO4;SPARCL1;TIE1;TJP2;YES1
ELK1	tan	taipale_tf_pairs__ELK1_ONECUT2_RSCGGAASNGRTCGATA_HT	3.18	0.12	4	ERG;ESAM;FLI1;PDGFB
ELK3	tan	taipale_tf_pairs__HOXD12_ELK3_NTTTAYNNCCGGAARNN_CAP_repr	3.69	0.134	5	CD93;ITGA6;PDGFB;PLS3;TIE1
ELK3	tan	tfdimers__MD00104	3.35	0.125	6	CDH5;CLEC14A;ERG;FLI1;PDGFB;TIE1
ELK4	tan	tfdimers__MD00104	3.35	0.125	6	CDH5;CLEC14A;ERG;FLI1;PDGFB;TIE1
ERF	tan	taipale_tf_pairs__ERF_TBX21_TMACACCGGAAG_CAP	3.09	0.117	16	ARHGEF2;CD93;CDH5;CLEC14A;ELK3;ERG;F11R;FLI1;FZD6;PDGFB;PLS3;PRKCH;ROBO4;TIE1;TJP2;YES1
ERF	tan	taipale_tf_pairs__ERF_PITX1_NSCGGANNNNNGGMTTA_CAP	3.27	0.122	5	CD93;ESAM;FLI1;ROBO4;TJP2
ERG	tan	tfdimers__MD00104	3.35	0.125	6	CDH5;CLEC14A;ERG;FLI1;PDGFB;TIE1
ERG	tan	taipale_cyt_meth__ERG_NACAGGAARTN_eDBD_meth	3.21	0.121	12	CD93;CDH5;CLEC14A;ELK3;ERG;FLI1;PDGFB;PLS3;PRKCH;ROBO4;TIE1;TJP2
ERG	tan	hocomoco__ERG_HUMAN.H11MO.0.A	3.08	0.117	14	CDH5;CLEC14A;ELK3;ERG;ESAM;F11R;FLI1;JAG1;NPR1;PDGFB;PLS3;PRKCH;ROBO4;TIE1
ESRRA	tan	dbcorrdb__ESRRA__ENCSR000DYQ_1__m4	3	0.115	6	ARHGEF17;FLI1;ITGA6;NPR1;PDGFB;TJP2
ESRRA	tan	dbcorrdb__ESRRA__ENCSR000DYQ_1__m2	3.21	0.121	10	CD93;ERG;F11R;FLI1;FZD6;ITGA6;PDGFB;PLS3;TIE1;TJP2
ETS1	tan	transfac_pro__M00339	3.01	0.115	7	CD93;CLEC14A;ERG;FLI1;FZD6;PDGFB;TIE1
ETS1	tan	tfdimers__MD00398	3.4	0.126	8	ARHGEF17;ERG;F11R;FLI1;NPR1;PDGFB;TIE1;TJP2
ETS1	tan	tfdimers__MD00104	3.35	0.125	6	CDH5;CLEC14A;ERG;FLI1;PDGFB;TIE1
ETS1	tan	cisbp__M1922	4	0.142	8	CD93;ERG;FLI1;PDGFB;PLS3;PRKCH;ROBO4;TIE1
ETS1	tan	homer__AACAGGAAGT_Ets1-distal	3.03	0.116	9	CD93;CDH5;ELK3;ERG;FLI1;PDGFB;PLS3;ROBO4;TIE1
ETS1	tan	transfac_pro__M07211	4.13	0.146	8	CD93;ERG;FLI1;PDGFB;PLS3;PRKCH;ROBO4;TIE1
ETS2	tan	tfdimers__MD00104	3.35	0.125	6	CDH5;CLEC14A;ERG;FLI1;PDGFB;TIE1
ETV1	tan	taipale_tf_pairs__TFAP4_ETV1_RSCGGAANCAGSTGNN_CAP	3.63	0.132	5	CD93;ERG;PRKCH;ROBO4;TIE1
ETV1	tan	taipale_cyt_meth__ETV1_NACMGGAWGTN_eDBD_meth	3.17	0.12	15	ARHGEF2;CD93;CLEC14A;ELK3;ERG;ESAM;FLI1;NPR1;PDGFB;PLS3;PRKCH;ROBO4;TIE1;TJP2;YES1
ETV2	tan	taipale_cyt_meth__ETV2_NRCAGGAAGTN_eDBD_meth_repr	3.65	0.133	11	CD93;CDH5;ELK3;ERG;FLI1;PDGFB;PLS3;PRKCH;ROBO4;TIE1;TJP2
ETV2	tan	hocomoco__ETV2_HUMAN.H11MO.0.B	3.41	0.126	8	CDH5;ERG;FLI1;PDGFB;PLS3;PRKCH;ROBO4;TIE1
ETV2	tan	taipale_tf_pairs__ETV2_ONECUT2_RRTCRATNNNCGGAARYN_CAP_repr	3.17	0.12	4	CDH5;FLI1;JAG1;TIE1
ETV2	tan	transfac_pro__M07282	3.69	0.134	15	CD93;CDH5;ELK3;ERG;ESAM;FLI1;FZD6;NPR1;PDGFB;PLS3;PRKCH;ROBO4;TIE1;TJP2;YES1
ETV2	tan	transfac_pro__M08879	4.32	0.151	8	CDH5;ERG;FLI1;PDGFB;PLS3;PRKCH;TIE1;TJP2
ETV2	tan	taipale_tf_pairs__ETV2_BHLHA15_RSCGGANNCATATGK_CAP_repr	3.63	0.132	5	CLEC14A;ERG;FLI1;ROBO4;TJP2
ETV2	tan	taipale_tf_pairs__ETV2_FIGLA_NNCGGAANCAGGTGNN_CAP	3.93	0.14	7	CD93;ERG;FLI1;PDGFB;PRKCH;TIE1;TJP2
ETV4	tan	tfdimers__MD00104	3.35	0.125	6	CDH5;CLEC14A;ERG;FLI1;PDGFB;TIE1
ETV4	tan	taipale_tf_pairs__TFAP4_ETV4_RCCGGAARCASSTGNN_CAP	4.09	0.145	7	CD93;ERG;FLI1;NPR1;PRKCH;ROBO4;TIE1
ETV5	tan	taipale_tf_pairs__ETV5_FIGLA_RSCGGAARCAGGTGN_CAP	3.21	0.121	7	CD93;ERG;FLI1;NPR1;PRKCH;TIE1;TJP2
ETV5	tan	taipale_cyt_meth__ETV5_NCAGGAAGGAAGTN_eDBD_meth	3.24	0.122	4	ARHGEF2;FLI1;ROBO4;TIE1
ETV6	tan	tfdimers__MD00104	3.35	0.125	6	CDH5;CLEC14A;ERG;FLI1;PDGFB;TIE1
ETV7	tan	hocomoco__ETV7_HUMAN.H11MO.0.D	3.48	0.128	17	ARHGEF2;CDH5;CHST15;ELK3;ERG;ESAM;FLI1;FZD6;LAMA5;NPR1;PDGFB;PLS3;PPP1R16B;PRKCH;ROBO4;TIE1;TJP2
ETV7	tan	tfdimers__MD00104	3.35	0.125	6	CDH5;CLEC14A;ERG;FLI1;PDGFB;TIE1
FIGLA	tan	taipale_tf_pairs__ETV2_FIGLA_NNCGGAANCAGGTGNN_CAP	3.93	0.14	7	CD93;ERG;FLI1;PDGFB;PRKCH;TIE1;TJP2
FIGLA	tan	taipale_tf_pairs__ETV5_FIGLA_RSCGGAARCAGGTGN_CAP	3.21	0.121	7	CD93;ERG;FLI1;NPR1;PRKCH;TIE1;TJP2
FLI1	tan	taipale_tf_pairs__FLI1_FOXI1_RTAAACMGGAARYN_CAP	3.09	0.117	15	ARHGEF17;CD34;CD93;CDH5;CLEC14A;ELK3;ERG;FLI1;FZD6;PDGFB;PLS3;PRKCH;ROBO4;TIE1;TJP2
FLI1	tan	hocomoco__FLI1_HUMAN.H11MO.1.A	3.27	0.123	13	CDH5;CLEC14A;ERG;ESAM;F11R;FLI1;JAG1;NPR1;PDGFB;PLS3;PRKCH;ROBO4;TIE1
FLI1	tan	tfdimers__MD00104	3.35	0.125	6	CDH5;CLEC14A;ERG;FLI1;PDGFB;TIE1
FLI1	tan	taipale_tf_pairs__TFAP4_FLI1_RSCGGAWRCASSTGN_CAP	3.27	0.122	7	CD93;ERG;FLI1;PDGFB;PRKCH;ROBO4;TIE1
FLI1	tan	tfdimers__MD00252	3.01	0.115	7	CD93;ERG;FLI1;FZD6;PDGFB;PLS3;PRKCH
FLI1	tan	taipale_tf_pairs__FLI1_TCF3_NCCGGANNCASSTGY_CAP	4.15	0.146	5	CD93;ERG;PRKCH;ROBO4;TJP2
FOXI1	tan	taipale_tf_pairs__FLI1_FOXI1_RTAAACMGGAARYN_CAP	3.09	0.117	15	ARHGEF17;CD34;CD93;CDH5;CLEC14A;ELK3;ERG;FLI1;FZD6;PDGFB;PLS3;PRKCH;ROBO4;TIE1;TJP2
FOXJ2	tan	taipale_tf_pairs__FOXJ2_HOXB13_TTTWATNRNMAACA_CAP_repr	3.34	0.124	4	ARHGEF17;CD93;ERG;FLI1
FOXJ2	tan	transfac_public__M00423	3.59	0.131	6	ARHGEF17;ERG;FLI1;FZD6;JAG1;TJP2
GABPA	tan	tfdimers__MD00104	3.35	0.125	6	CDH5;CLEC14A;ERG;FLI1;PDGFB;TIE1
GABPB1	tan	tfdimers__MD00104	3.35	0.125	6	CDH5;CLEC14A;ERG;FLI1;PDGFB;TIE1
GATA1	tan	transfac_pro__M07732	3.05	0.117	4	ERG;FLI1;ITGA6;TJP2
GATA1	tan	tfdimers__MD00568	3.3	0.123	5	CDH5;ERG;FLI1;PLS3;TIE1
GATA1	tan	cisbp__M4690	3.18	0.12	5	CDH5;ERG;FLI1;ITGA6;TIE1
GATA1	tan	cisbp__M4600	3.65	0.133	5	CDH5;ERG;FLI1;ITGA6;TJP2
GATA1	tan	cisbp__M3315	3.61	0.132	5	ARHGEF17;ERG;FLI1;ITGA6;TJP2
GATA1	tan	hocomoco__GATA1_HUMAN.H11MO.1.A	3.54	0.13	5	CDH5;ERG;FLI1;ITGA6;TJP2
GATA1	tan	hocomoco__GATA1_MOUSE.H11MO.0.A	3.19	0.12	4	ERG;FLI1;ITGA6;TIE1
GATA1	tan	hocomoco__GATA1_MOUSE.H11MO.1.A	4.04	0.143	5	CDH5;ERG;FLI1;ITGA6;TJP2
GATA1	tan	transfac_pro__M02004	3.05	0.116	4	ARHGEF17;CDH5;FLI1;ITGA6
GATA1	tan	jaspar__MA0035.3	3.36	0.125	5	CDH5;ERG;FLI1;ITGA6;TJP2
GATA1	tan	transfac_public__M00346	3.7	0.134	5	ARHGEF17;ERG;FLI1;ITGA6;TJP2
GATA1	tan	transfac_pro__M00789	3.01	0.116	4	ARHGEF17;CDH5;FLI1;ITGA6
GATA1	tan	cisbp__M1867	3.34	0.124	5	CDH5;ERG;FLI1;ITGA6;TJP2
GATA2	tan	transfac_pro__M07732	3.05	0.117	4	ERG;FLI1;ITGA6;TJP2
GATA2	tan	cisbp__M4595	3.29	0.123	5	CDH5;ERG;FLI1;ITGA6;TJP2
GATA2	tan	transfac_public__M00348	3.38	0.125	4	ERG;FLI1;ITGA6;TJP2
GATA2	tan	tfdimers__MD00568	3.3	0.123	5	CDH5;ERG;FLI1;PLS3;TIE1
GATA2	tan	cisbp__M4622	3.34	0.124	6	ARHGEF17;CDH5;ERG;FLI1;ITGA6;TJP2
GATA2	tan	transfac_pro__M00789	3.01	0.116	4	ARHGEF17;CDH5;FLI1;ITGA6
GATA2	tan	cisbp__M3320	3.42	0.126	4	ERG;FLI1;ITGA6;TJP2
GATA2	tan	dbcorrdb__GATA2__ENCSR000EVW_1__m2	3.04	0.116	15	CD34;CD93;CDH5;CLEC14A;ERG;F11R;FLI1;FZD6;NPR1;PDGFB;PLS3;PPP1R16B;PRKCH;ROBO4;TIE1
GATA2	tan	cisbp__M6254	3.54	0.13	7	ARHGEF17;CDH5;ERG;FLI1;ITGA6;ROBO4;TJP2
GATA3	tan	transfac_pro__M07732	3.05	0.117	4	ERG;FLI1;ITGA6;TJP2
GATA3	tan	hocomoco__GATA3_MOUSE.H11MO.0.A	3.11	0.118	6	ARHGEF17;CDH5;ERG;FLI1;ITGA6;TJP2
GATA3	tan	transfac_pro__M00789	3.01	0.116	4	ARHGEF17;CDH5;FLI1;ITGA6
GATA3	tan	tfdimers__MD00568	3.3	0.123	5	CDH5;ERG;FLI1;PLS3;TIE1
GATA3	tan	cisbp__M1869	3.19	0.12	4	ERG;FLI1;ITGA6;TJP2
GATA3	tan	cisbp__M3327	3.38	0.125	4	ERG;FLI1;ITGA6;TJP2
GATA3	tan	transfac_public__M00350	3.35	0.125	4	ERG;FLI1;ITGA6;TJP2
GATA4	tan	stark__KHGATAASR	3.18	0.12	4	ERG;FLI1;ITGA6;TJP2
GATA4	tan	transfac_pro__M00789	3.01	0.116	4	ARHGEF17;CDH5;FLI1;ITGA6
GATA4	tan	cisbp__M6256	3.12	0.118	7	ARHGEF17;CDH5;ERG;FLI1;ITGA6;ROBO4;TJP2
GATA4	tan	hocomoco__GATA4_HUMAN.H11MO.0.A	3.01	0.115	4	ERG;FLI1;ITGA6;TJP2
GATA4	tan	transfac_pro__M03549	3.11	0.118	5	ARHGEF17;CDH5;FLI1;ITGA6;TJP2
GATA4	tan	tfdimers__MD00568	3.3	0.123	5	CDH5;ERG;FLI1;PLS3;TIE1
GATA5	tan	transfac_pro__M00789	3.01	0.116	4	ARHGEF17;CDH5;FLI1;ITGA6
GATA5	tan	tfdimers__MD00568	3.3	0.123	5	CDH5;ERG;FLI1;PLS3;TIE1
GATA5	tan	stark__KHGATAASR	3.18	0.12	4	ERG;FLI1;ITGA6;TJP2
GATA6	tan	stark__KHGATAASR	3.18	0.12	4	ERG;FLI1;ITGA6;TJP2
GATA6	tan	transfac_pro__M03216	3.24	0.122	5	ARHGEF17;CDH5;FLI1;ITGA6;TJP2
GATA6	tan	tfdimers__MD00568	3.3	0.123	5	CDH5;ERG;FLI1;PLS3;TIE1
GATA6	tan	transfac_pro__M00789	3.01	0.116	4	ARHGEF17;CDH5;FLI1;ITGA6
HLTF	tan	hocomoco__HLTF_HUMAN.H11MO.0.D	3.19	0.12	5	ERG;FLI1;PDGFB;TIE1;TJP2
HMGB1	tan	scertf__zhu.NHP6B	3.17	0.12	5	ARHGEF17;ERG;FLI1;ITGA6;JAG1
HMGB2	tan	scertf__zhu.NHP6B	3.17	0.12	5	ARHGEF17;ERG;FLI1;ITGA6;JAG1
HMGB3	tan	scertf__zhu.NHP6B	3.17	0.12	5	ARHGEF17;ERG;FLI1;ITGA6;JAG1
HMGB4	tan	scertf__zhu.NHP6B	3.17	0.12	5	ARHGEF17;ERG;FLI1;ITGA6;JAG1
HOXA10	tan	taipale__HOXA10_DBD_NGYAATWAAAN	3.33	0.124	5	ARHGEF17;ERG;FLI1;ITGA6;TJP2
HOXA11	tan	cisbp__M6027	3.52	0.129	5	ARHGEF17;ERG;FLI1;ITGA6;TJP2
HOXA11	tan	hocomoco__HXA11_HUMAN.H11MO.0.D	3.25	0.122	4	ARHGEF17;ERG;FLI1;TJP2
HOXA11	tan	taipale__Hoxa11_DBD_NGYAATWAAAN	3.51	0.129	5	ARHGEF17;ERG;FLI1;ITGA6;TJP2
HOXA13	tan	tfdimers__MD00259	3.19	0.12	4	ARHGEF17;ERG;ITGA6;TJP2
HOXA3	tan	taipale_tf_pairs__HOXD12_HOXA3_NTAATKRSNMRTAAAN_CAP_repr	3.16	0.12	8	ARHGEF17;CDH5;CLEC14A;ERG;FLI1;ITGA6;JAG1;TJP2
HOXA9	tan	cisbp__M5532	3.24	0.122	5	ARHGEF17;ERG;FLI1;ITGA6;TJP2
HOXB13	tan	taipale_tf_pairs__FOXJ2_HOXB13_TTTWATNRNMAACA_CAP_repr	3.34	0.124	4	ARHGEF17;CD93;ERG;FLI1
HOXB2	tan	taipale_tf_pairs__HOXB2_ELF1_NYMATTANNNNNNNNGGAAGNN_CAP_repr	4.71	0.161	8	ARHGEF17;ARHGEF2;FLI1;ITGA6;PDGFB;PLS3;PRKCH;TJP2
HOXC10	tan	cisbp__M6030	3.01	0.115	3	ERG;FLI1;ITGA6
HOXC10	tan	taipale__HOXC10_DBD_GTAATWAAAN	3.34	0.124	5	ARHGEF17;ERG;FLI1;ITGA6;TJP2
HOXC10	tan	cisbp__M5545	3.31	0.124	5	ARHGEF17;ERG;FLI1;ITGA6;TJP2
HOXC11	tan	cisbp__M5548	3.02	0.116	5	ARHGEF17;ERG;FLI1;ITGA6;TJP2
HOXC11	tan	taipale__HOXC11_DBD_NGYAATWAAAN	3.03	0.116	5	ARHGEF17;ERG;FLI1;ITGA6;TJP2
HOXC13	tan	transfac_pro__M07458	3.51	0.129	4	ARHGEF17;ERG;FLI1;TJP2
HOXD10	tan	transfac_pro__M01375	3.56	0.13	4	ARHGEF17;FLI1;ITGA6;TJP2
HOXD12	tan	taipale_tf_pairs__HOXD12_HOXA3_NTAATKRSNMRTAAAN_CAP_repr	3.16	0.12	8	ARHGEF17;CDH5;CLEC14A;ERG;FLI1;ITGA6;JAG1;TJP2
HOXD12	tan	taipale_tf_pairs__HOXD12_ELK3_NTTTAYNNCCGGAARNN_CAP_repr	3.69	0.134	5	CD93;ITGA6;PDGFB;PLS3;TIE1
HOXD12	tan	hocomoco__HXD12_HUMAN.H11MO.0.D	3.36	0.125	5	ARHGEF17;ERG;FLI1;ITGA6;TJP2
HOXD13	tan	transfac_pro__M01404	4.01	0.142	5	ARHGEF17;ERG;FLI1;FZD6;ITGA6
ING4	tan	tfdimers__MD00568	3.3	0.123	5	CDH5;ERG;FLI1;PLS3;TIE1
IRF3	tan	tfdimers__MD00176	3.05	0.117	4	CD93;ERG;FLI1;TJP2
MAFA	tan	tfdimers__MD00259	3.19	0.12	4	ARHGEF17;ERG;ITGA6;TJP2
MECOM	tan	yetfasco__YMR037C_1380	3.31	0.124	13	ARHGEF2;ERG;ESAM;FLI1;FZD6;JAG1;LAMA5;NPR1;PDGFB;PPP1R16B;ROBO4;TIE1;TJP2
MEF2A	tan	cisbp__M1299	3.21	0.121	5	ERG;FLI1;FZD6;ITGA6;PDGFB
MEF2B	tan	cisbp__M1299	3.21	0.121	5	ERG;FLI1;FZD6;ITGA6;PDGFB
MEF2C	tan	cisbp__M1299	3.21	0.121	5	ERG;FLI1;FZD6;ITGA6;PDGFB
MEF2D	tan	cisbp__M1299	3.21	0.121	5	ERG;FLI1;FZD6;ITGA6;PDGFB
MGA	tan	transfac_pro__M05300	3.5	0.129	5	ERG;FZD6;NPR1;PLS3;ROBO4
MYB	tan	tfdimers__MD00239	3.02	0.116	4	ARHGEF17;FLI1;FZD6;TJP2
MZF1	tan	tfdimers__MD00354	4.26	0.149	17	CD34;CDH5;CHST15;ELK3;ERG;ESAM;F11R;FLI1;ITGA6;JAG1;PDGFB;PLS3;PPP1R16B;PRKCH;ROBO4;TIE1;TJP2
NFATC1	tan	hocomoco__NFAC1_HUMAN.H11MO.0.B	3.86	0.138	7	CD93;ERG;FLI1;NPR1;PDGFB;TIE1;TJP2
NFIA	tan	tfdimers__MD00504	5.72	0.189	9	CD93;CLEC14A;ERG;FLI1;NPR1;PDGFB;PLS3;ROBO4;TIE1
NFIA	tan	tfdimers__MD00390	3.1	0.118	4	ARHGEF17;FLI1;ROBO4;TIE1
NFIC	tan	tfdimers__MD00504	5.72	0.189	9	CD93;CLEC14A;ERG;FLI1;NPR1;PDGFB;PLS3;ROBO4;TIE1
NFIC	tan	tfdimers__MD00390	3.1	0.118	4	ARHGEF17;FLI1;ROBO4;TIE1
NR1D2	tan	hocomoco__NR1D2_MOUSE.H11MO.0.A	3.53	0.129	5	FLI1;NPR1;ROBO4;TIE1;TJP2
ONECUT2	tan	taipale_tf_pairs__ELK1_ONECUT2_RSCGGAASNGRTCGATA_HT	3.18	0.12	4	ERG;ESAM;FLI1;PDGFB
ONECUT2	tan	taipale_tf_pairs__ETV2_ONECUT2_RRTCRATNNNCGGAARYN_CAP_repr	3.17	0.12	4	CDH5;FLI1;JAG1;TIE1
PITX1	tan	taipale_tf_pairs__ERF_PITX1_NSCGGANNNNNGGMTTA_CAP	3.27	0.122	5	CD93;ESAM;FLI1;ROBO4;TJP2
POLR2A	tan	dbcorrdb__POLR2A__ENCSR000EHL_1__m1	3.74	0.135	5	CDH5;ERG;FLI1;ITGA6;TIE1
POU1F1	tan	hocomoco__PIT1_HUMAN.H11MO.0.C	3.01	0.115	4	ARHGEF17;FLI1;ITGA6;JAG1
POU4F1	tan	transfac_pro__M07060	3.26	0.122	7	ARHGEF17;CD93;ERG;FLI1;ITGA6;JAG1;PECAM1
PRDM1	tan	transfac_pro__M07314	3.22	0.121	8	CD93;ERG;F11R;FLI1;NPR1;PDGFB;TIE1;TJP2
PRDM1	tan	hocomoco__PRDM1_HUMAN.H11MO.0.A	3.02	0.116	4	ERG;FLI1;PDGFB;TJP2
PRDM13	tan	yetfasco__YMR037C_1380	3.31	0.124	13	ARHGEF2;ERG;ESAM;FLI1;FZD6;JAG1;LAMA5;NPR1;PDGFB;PPP1R16B;ROBO4;TIE1;TJP2
PRDM16	tan	yetfasco__YMR037C_1380	3.31	0.124	13	ARHGEF2;ERG;ESAM;FLI1;FZD6;JAG1;LAMA5;NPR1;PDGFB;PPP1R16B;ROBO4;TIE1;TJP2
PSMD12	tan	tfdimers__MD00104	3.35	0.125	6	CDH5;CLEC14A;ERG;FLI1;PDGFB;TIE1
PURA	tan	tfdimers__MD00354	4.26	0.149	17	CD34;CDH5;CHST15;ELK3;ERG;ESAM;F11R;FLI1;ITGA6;JAG1;PDGFB;PLS3;PPP1R16B;PRKCH;ROBO4;TIE1;TJP2
PURA	tan	tfdimers__MD00398	3.4	0.126	8	ARHGEF17;ERG;F11R;FLI1;NPR1;PDGFB;TIE1;TJP2
RAX	tan	tfdimers__MD00390	3.1	0.118	4	ARHGEF17;FLI1;ROBO4;TIE1
RXRA	tan	transfac_pro__M04860	3.02	0.116	4	CD93;ERG;FLI1;PDGFB
SIRT6	tan	dbcorrdb__SIRT6__ENCSR000DOH_1__m1	3.46	0.128	4	ERG;FLI1;ITGA6;TJP2
SMAD4	tan	tfdimers__MD00425	4.29	0.15	8	ARHGEF2;ERG;FLI1;PDGFB;PLS3;PRKCH;ROBO4;TIE1
SOX4	tan	tfdimers__MD00104	3.35	0.125	6	CDH5;CLEC14A;ERG;FLI1;PDGFB;TIE1
SPDEF	tan	transfac_pro__M02075	3.25	0.122	5	CD93;ERG;FLI1;TJP2;YES1
SPDEF	tan	taipale_cyt_meth__SPDEF_NAMCAGGATGTN_FL_meth_repr	3.22	0.121	13	ARHGEF17;CD34;CD93;CDH5;ERG;FLI1;FZD6;PDGFB;PLS3;PRKCH;ROBO4;TIE1;TJP2
SPDEF	tan	taipale_cyt_meth__SPDEF_NAMCAGGATGTN_eDBD_meth	3.92	0.14	15	ARHGEF17;CD34;CD93;CDH5;ERG;FLI1;FMNL3;FZD6;NPR1;PDGFB;PLS3;PRKCH;ROBO4;TIE1;TJP2
SPI1	tan	tfdimers__MD00015	3.7	0.134	5	ERG;FLI1;PDGFB;TIE1;TJP2
SPI1	tan	transfac_pro__M00658	3.61	0.132	6	ARHGEF2;F11R;FLI1;NPR1;PDGFB;TIE1
SPI1	tan	tfdimers__MD00104	3.35	0.125	6	CDH5;CLEC14A;ERG;FLI1;PDGFB;TIE1
SPIB	tan	tfdimers__MD00104	3.35	0.125	6	CDH5;CLEC14A;ERG;FLI1;PDGFB;TIE1
SPIC	tan	hocomoco__SPIC_HUMAN.H11MO.0.D	3.34	0.124	5	ERG;FLI1;NPR1;PDGFB;TIE1
TBX21	tan	taipale_tf_pairs__ELK1_TBX21_TNRCACCGGAAGNN_CAP	3.48	0.128	19	ARHGEF17;ARHGEF2;CD34;CD93;CDH5;CLEC14A;ERG;ESAM;F11R;FLI1;FZD6;ITGA6;PDGFB;PLS3;ROBO4;SPARCL1;TIE1;TJP2;YES1
TBX21	tan	taipale_tf_pairs__ERF_TBX21_TMACACCGGAAG_CAP	3.09	0.117	16	ARHGEF2;CD93;CDH5;CLEC14A;ELK3;ERG;F11R;FLI1;FZD6;PDGFB;PLS3;PRKCH;ROBO4;TIE1;TJP2;YES1
TCEAL6	tan	hdpi__TCEAL6	3.84	0.138	7	CD34;CHST15;FLI1;JAG1;NPR1;PDGFB;TIE1
TCF3	tan	taipale_tf_pairs__FLI1_TCF3_NCCGGANNCASSTGY_CAP	4.15	0.146	5	CD93;ERG;PRKCH;ROBO4;TJP2
TEAD4	tan	dbcorrdb__TEAD4__ENCSR000BRK_1__m1	3.03	0.116	3	ERG;FLI1;ITGA6
TFAP4	tan	taipale_tf_pairs__TFAP4_ETV4_RCCGGAARCASSTGNN_CAP	4.09	0.145	7	CD93;ERG;FLI1;NPR1;PRKCH;ROBO4;TIE1
TFAP4	tan	taipale_tf_pairs__TFAP4_FLI1_RSCGGAWRCASSTGN_CAP	3.27	0.122	7	CD93;ERG;FLI1;PDGFB;PRKCH;ROBO4;TIE1
TFAP4	tan	taipale_tf_pairs__TFAP4_ETV1_RSCGGAANCAGSTGNN_CAP	3.63	0.132	5	CD93;ERG;PRKCH;ROBO4;TIE1
THAP5	tan	hdpi__THAP5	3.76	0.136	6	ARHGEF17;ERG;FLI1;NPR1;PLS3;TIE1
VDR	tan	tfdimers__MD00252	3.01	0.115	7	CD93;ERG;FLI1;FZD6;PDGFB;PLS3;PRKCH
YY1	tan	tfdimers__MD00411	3.04	0.116	11	CD93;CDH5;CLEC14A;ERG;FLI1;NPR1;PDGFB;PLS3;ROBO4;TIE1;TJP2
ZBTB25	tan	hdpi__ZBTB25	3.97	0.141	5	ARHGEF17;FLI1;PDGFB;PLS3;TIE1
ZNF124	tan	transfac_pro__M06285	3.35	0.125	6	ERG;FZD6;JAG1;NPR1;PLS3;PRKCH
ZNF257	tan	transfac_pro__M06002	4.11	0.145	7	ARHGEF17;ERG;F11R;FLI1;NPR1;TIE1;TJP2
ZNF257	tan	hocomoco__ZN257_HUMAN.H11MO.0.C	3.1	0.118	6	ARHGEF17;FLI1;NPR1;PDGFB;ROBO4;TJP2
ZNF554	tan	flyfactorsurvey__Kr_SANGER_5_FBgn0001325	3.37	0.125	18	ARHGEF17;CD34;ERG;ESAM;FLI1;FMNL3;FZD6;ITGA6;JAG1;LAMA5;NPR1;PDGFB;PLS3;PPP1R16B;PRKCH;SPARCL1;TIE1;TJP2
ZNF554	tan	flyfactorsurvey__Kr_SOLEXA_FBgn0001325	3.61	0.132	15	ARHGEF17;ARHGEF2;CD34;ERG;ESAM;FLI1;JAG1;LAMA5;NPR1;PDGFB;PLS3;PPP1R16B;ROBO4;TIE1;TJP2
ZNF554	tan	bergman__Kr	3.45	0.127	5	CD34;FLI1;LAMA5;NPR1;TJP2
ZNF554	tan	c2h2_zfs__M4205	3.35	0.125	15	ARHGEF17;ARHGEF2;CD34;ERG;ESAM;FLI1;FZD6;JAG1;LAMA5;NPR1;PDGFB;PPP1R16B;PRKCH;TIE1;TJP2
ZNF554	tan	flyfactorsurvey__Kr_NAR_FBgn0001325	3.2	0.12	16	ARHGEF17;ARHGEF2;CD34;ERG;ESAM;FLI1;FZD6;JAG1;LAMA5;NPR1;PDGFB;PLS3;PPP1R16B;PRKCH;TIE1;TJP2
ZNF780B	tan	transfac_pro__M06795	3.52	0.129	6	CD93;ERG;FLI1;PDGFB;ROBO4;TIE1
ZNF782	tan	transfac_pro__M06347	3.43	0.127	6	ARHGEF2;CD34;CLEC14A;F11R;ROBO4;TIE1
ZNF85	tan	transfac_pro__M06184	3.36	0.125	5	ELK3;ERG;FLI1;NPR1;PDGFB
ATF6	yellow	taipale_cyt_meth__ATF6_NGRTGACGTGGCAN_eDBD	3.69	0.0528	26	ALDH3B1;AXL;BNIP3L;CAP1;CFL1;COL16A1;COL18A1;CTSK;DAB2;DAP;EFEMP1;FBLN1;FBLN2;FKBP10;GNAI2;KDELR3;LAPTM4A;LTBP3;MAGED1;MRC2;PGD;PPIB;RRBP1;SLC22A17;TIMP1;TXNDC5
ATF6	yellow	taipale_cyt_meth__ATF6_NGRTGACGTGGCAN_eDBD_meth	3.72	0.0531	31	ANXA2;ANXA5;AXL;BNIP3L;CAP1;CD44;CFL1;COL16A1;COL18A1;CTSK;DAB2;DAP;FBLN2;FKBP10;FYN;GNAI2;KDELR3;LAPTM4A;LTBP3;MAGED1;MFAP2;MMP14;MRC2;MXRA8;PPIB;RRBP1;SEPT2;SLC22A17;THBS3;TIMP1;TXNDC5
ATF6	yellow	flyfactorsurvey__Atf6_SANGER_5_FBgn0033010	3.32	0.0492	9	CNN3;ECM2;GNAI2;ISLR;KDELR3;MATN2;PPIB;SLC22A17;TXNDC5
ATF6	yellow	cisbp__M4748	3.08	0.0468	5	GNAI2;ISLR;KDELR3;SLC22A17;TXNDC5
ATF6B	yellow	taipale_cyt_meth__ATF6B_TGCCACGTCAYN_eDBD	4.58	0.0616	13	ALDH3B1;BNIP3L;COL16A1;DAB2;GNAI2;KDELR3;MAGED1;MMP14;PPIB;SEPT2;SLC22A17;TIMP1;TXNDC5
ATF6B	yellow	flyfactorsurvey__Atf6_SANGER_5_FBgn0033010	3.32	0.0492	9	CNN3;ECM2;GNAI2;ISLR;KDELR3;MATN2;PPIB;SLC22A17;TXNDC5
ATF6B	yellow	cisbp__M4748	3.08	0.0468	5	GNAI2;ISLR;KDELR3;SLC22A17;TXNDC5
ATOH1	yellow	cisbp__M5989	3.03	0.0463	10	ANGPTL1;COL3A1;DCN;EFEMP1;FAP;FYN;MAGED1;MMP14;MXRA8;PPT1
ATOH1	yellow	taipale__Atoh1_DBD_RNCATATGNY_repr	3.07	0.0466	10	ANGPTL1;COL3A1;DCN;EFEMP1;FAP;FYN;MAGED1;MMP14;MXRA8;PPT1
ATOH1	yellow	cisbp__M0224	3.99	0.0558	28	ANGPTL1;C1QA;CFL1;COL3A1;DAB2;DCN;ECM2;EFEMP1;F13A1;FAP;FGFR1;FOLR2;FYN;GBA;GLT8D2;GSN;IGFBP6;LTBP4;MAGED1;MARVELD1;MMP14;MXRA8;PDGFRA;PPT1;SH3BGRL3;SLC22A17;SPON2;THBS3
BCL11A	yellow	cisbp__M4453	3.15	0.0475	7	C1QA;COL1A1;CTSS;EMILIN2;FN1;PCDH18;ZYX
BHLHA15	yellow	taipale_cyt_meth__BHLHA15_NMCATATGKN_eDBD	3.07	0.0467	36	ANGPTL1;ANXA1;BNIP3L;CFL1;CNN3;COL3A1;CTSK;DAB2;DAP;DBN1;DCN;ECM2;EFEMP1;F13A1;FAP;FOLR2;FYN;GBA;GLT8D2;GNAI2;GSN;LAMA4;LTBP4;MAGED1;MARVELD1;MMP14;MXRA8;PDGFRA;PPT1;RNASE4;SH3BGRL3;SLC22A17;THBS3;THY1;VIM;ZYX
BHLHA15	yellow	cisbp__M5304	3.42	0.0501	12	ANGPTL1;CFL1;COL3A1;DCN;FAP;FYN;GLT8D2;MMP14;MXRA8;PDGFRA;PPT1;SLC22A17
BHLHA15	yellow	taipale__BHLHA15_DBD_NNCATATGNN	3.66	0.0525	10	ANGPTL1;CFL1;COL3A1;DCN;FAP;FYN;MMP14;PDGFRA;PPT1;SLC22A17
BHLHA15	yellow	taipale_cyt_meth__BHLHA15_NMCATATGKN_eDBD_meth	3.82	0.0541	12	ANGPTL1;CFL1;COL3A1;DCN;FAP;FYN;GLT8D2;MAGED1;MMP14;MXRA8;PDGFRA;PPT1
BHLHA15	yellow	cisbp__M0218	4.44	0.0602	24	ANGPTL1;ANXA1;CFL1;CNN3;COL3A1;DAB2;DCN;EFEMP1;F13A1;FAP;FYN;GLT8D2;GSN;IGFBP6;LTBP4;MAGED1;MARVELD1;MMP14;MXRA8;PDGFRA;PPT1;SH3BGRL3;SLC22A17;THBS3
BHLHA15	yellow	jaspar__MA0607.1	5.07	0.0664	22	ANGPTL1;ANXA1;CFL1;CNN3;COL3A1;DAB2;DCN;F13A1;FAP;FYN;GLT8D2;GSN;IGFBP6;LTBP4;MAGED1;MARVELD1;MMP14;MXRA8;PDGFRA;PPT1;SH3BGRL3;SLC22A17
CDX2	yellow	tfdimers__MD00367	3.37	0.0496	22	ANTXR2;ANXA1;CD44;COL3A1;COL5A2;DCN;ECM2;EFEMP1;EFEMP2;FAP;FBLN5;FGFR1;FGL2;GBA;LAMA4;LAPTM4A;LTBP4;MAGED1;MMP14;PDGFRA;RPN2;VAT1
CHURC1	yellow	tfdimers__MD00151	3.91	0.055	53	ACLY;ADAMTS2;ALDH3B1;ANTXR2;AXL;BGN;COL14A1;COL16A1;COL18A1;COL1A1;COL1A2;COL5A2;COL6A2;CTSB;CTSK;DBN1;DCN;ECM2;EMILIN2;EPB41L3;F13A1;FBLN1;FGFR1;FKBP10;FN1;GNAI2;IGFBP6;ISLR;ITM2B;KDELR3;LAMA4;LAPTM4A;LRP1;LTBP4;MMP14;MRC2;MXRA8;NONO;NPC2;OAF;PCDH18;PDGFRA;PRKCSH;RARRES1;SLC22A17;TAGLN2;TGFBI;THBS3;THY1;TIMP2;VIM;YWHAQ;ZYX
CREB3	yellow	taipale_cyt_meth__CREB3_NGCCACRTCAYN_FL_meth	4.06	0.0565	9	CCDC80;DAB2;GNAI2;KDELR3;MMP14;PPIB;RRBP1;TIMP1;TXNDC5
CREB3L1	yellow	hocomoco__CR3L1_HUMAN.H11MO.0.D	4.63	0.0621	11	ALDH3B1;ANXA2;BNIP3L;DAP;GNAI2;KDELR3;MAGED1;OAF;PPIB;QSOX1;SEPT2
CREB3L1	yellow	taipale_cyt_meth__CREB3L1_TGCCACGTGTACR_FL	3.34	0.0493	17	ACLY;ALDH3B1;ANXA2;BNIP3L;COL14A1;COL16A1;DAP;GNAI2;KDELR3;MAGED1;MARVELD1;MMP14;OAF;PDIA4;PPIB;SEPT2;TXNDC5
CREB3L1	yellow	taipale__CREB3L1_full_NTGCCACGTCANCA	4.13	0.0571	15	ANXA2;BNIP3L;DAB2;DAP;FKBP10;GNAI2;KDELR3;MAGED1;MMP14;PPIB;RRBP1;SEPT2;SLC22A17;THBS3;TXNDC5
CREB3L1	yellow	taipale_cyt_meth__CREB3L1_TGCCACRTCAYN_FL_meth	4.66	0.0623	11	ANXA2;COL16A1;DAB2;DAP;FGFR1;GNAI2;KDELR3;PPIB;RRBP1;SEPT2;TXNDC5
CREB3L1	yellow	taipale_cyt_meth__CREB3L1_NTGCCACGTGTACN_eDBD	3.5	0.0509	14	ACLY;ALDH3B1;ANXA2;BNIP3L;DAP;GNAI2;MAGED1;MMP14;OAF;PDIA4;PPIB;SEPT2;THBS3;TXNDC5
CREB3L1	yellow	transfac_pro__M07679	3.54	0.0514	27	ALDH3B1;ANXA2;BNIP3L;CAP1;CCDC80;CFL1;CNN3;COL16A1;DAB2;DAP;FBLN2;FKBP10;FN1;GNAI2;ISLR;KDELR3;LAPTM4A;MAGED1;MMP14;PDIA4;PPIB;PRKCSH;RRBP1;SEPT2;SLC22A17;TIMP1;TXNDC5
CREB3L1	yellow	taipale_cyt_meth__CREB3L1_TGCCACRTCAYN_eDBD_meth	4.12	0.057	15	ALDH3B1;ANXA2;COL16A1;DAB2;DAP;FGFR1;GNAI2;KDELR3;MAGED1;MMP14;OAF;PPIB;RRBP1;SEPT2;TXNDC5
CREB3L1	yellow	taipale_cyt_meth__CREB3L1_TGCCACGTCAYN_FL	4.89	0.0647	12	ALDH3B1;ANXA2;BNIP3L;DAP;GNAI2;KDELR3;MAGED1;MMP14;OAF;PPIB;SEPT2;TXNDC5
CREB3L1	yellow	cisbp__M5328	4.65	0.0623	13	ANXA2;BNIP3L;DAB2;DAP;GNAI2;KDELR3;MAGED1;MMP14;PPIB;SEPT2;SLC22A17;THBS3;TXNDC5
CREB3L1	yellow	taipale__CREB3L1_DBD_NTGCCACGTCANCA	5.3	0.0687	12	ALDH3B1;ANXA2;BNIP3L;DAP;GNAI2;KDELR3;MMP14;OAF;PPIB;SEPT2;SLC22A17;TXNDC5
CREB3L1	yellow	cisbp__M5330	4.81	0.0639	18	ALDH3B1;ANXA2;BNIP3L;COL16A1;DAB2;DAP;GNAI2;KDELR3;LAPTM4A;MAGED1;MMP14;OAF;PPIB;RRBP1;SEPT2;SLC22A17;THBS3;TXNDC5
CREB3L1	yellow	cisbp__M5325	5.04	0.0661	12	ALDH3B1;ANXA2;BNIP3L;DAP;GNAI2;KDELR3;MMP14;OAF;PPIB;SEPT2;SLC22A17;TXNDC5
CREB3L1	yellow	taipale_cyt_meth__CREB3L1_TGCCACGTCAYN_eDBD	5.02	0.066	14	ALDH3B1;ANXA2;BNIP3L;COL16A1;DAB2;DAP;GNAI2;KDELR3;MAGED1;MMP14;OAF;PPIB;SEPT2;TXNDC5
CREB3L2	yellow	transfac_pro__M07679	3.54	0.0514	27	ALDH3B1;ANXA2;BNIP3L;CAP1;CCDC80;CFL1;CNN3;COL16A1;DAB2;DAP;FBLN2;FKBP10;FN1;GNAI2;ISLR;KDELR3;LAPTM4A;MAGED1;MMP14;PDIA4;PPIB;PRKCSH;RRBP1;SEPT2;SLC22A17;TIMP1;TXNDC5
CREB3L2	yellow	hocomoco__CR3L2_HUMAN.H11MO.0.D	3.65	0.0524	11	ALDH3B1;BNIP3L;GNAI2;KDELR3;LAPTM4A;MMP14;PDIA4;PPIB;PRKCSH;SLC22A17;TXNDC5
CREB3L4	yellow	taipale_cyt_meth__CREB3L4_YGCCACGTCAYN_eDBD_repr	3.28	0.0488	14	ALDH3B1;BNIP3L;DAB2;DAP;GNAI2;KDELR3;LAPTM4A;MAGED1;MMP14;OAF;PPIB;SEPT2;TIMP1;TXNDC5
CREB3L4	yellow	taipale_cyt_meth__CREB3L4_YGCCACRTCAYN_eDBD_meth	4.09	0.0568	8	DAB2;GNAI2;KDELR3;MMP14;PPIB;RRBP1;TIMP1;TXNDC5
DBP	yellow	tfdimers__MD00112	3.38	0.0497	7	CCDC80;COL5A2;EMILIN2;FKBP10;PI16;SH3BGRL;SH3BGRL3
E2F1	yellow	tfdimers__MD00240	3.54	0.0513	9	ANTXR2;ANXA1;C1QA;COL5A2;FN1;ISLR;LTBP3;MMP14;PCDH18
ELF1	yellow	taipale_tf_pairs__FOXO1_ELF1_NNGAAAACCGAANM_CAP	3.69	0.0528	8	COL5A2;COL8A1;FGFR1;FN1;IGFBP6;LOXL2;OAF;PDIA6
ELF1	yellow	taipale_tf_pairs__FOXJ3_ELF1_NNARAAAACCGAAWMN_CAP	3.05	0.0465	12	ANGPTL1;APP;COL5A2;COL8A1;FN1;IGFBP6;ISLR;LOXL2;OAF;PDIA6;PROS1;SH3BGRL
ELF1	yellow	tfdimers__MD00504	3.01	0.0461	25	ANGPTL1;CCDC80;COL1A1;CTSK;FN1;FYN;GBA;GSN;ISLR;ITM2B;LAMA4;LTBP4;MMP14;OAF;PCDH18;PCDHGC3;PDIA4;RNASE6;SH3BGRL;SPON2;STAB1;THBS3;THY1;YWHAQ;ZYX
ELF1	yellow	taipale_tf_pairs__FOXJ2_ELF1_RMAGAAAACCGAANN_CAP_repr	3.21	0.0481	7	COL5A2;COL8A1;FN1;IGFBP6;LOXL2;OAF;PDIA6
EP300	yellow	transfac_pro__M04868	3.75	0.0534	8	ANGPTL1;CCDC80;CTSK;LOXL2;MMP14;THY1;YWHAQ;ZYX
EP300	yellow	dbcorrdb__EP300__ENCSR000DZD_1__m1	3.04	0.0464	15	ANXA1;C1QA;COL3A1;CTSS;ECM2;FAP;FKBP7;FN1;ISLR;NONO;PCDHGC3;PDIA4;PDIA6;VIM;ZYX
FLI1	yellow	taipale_tf_pairs__FLI1_FOXI1_GAAAACCGAAAN_CAP_repr	3.1	0.047	48	ADAMTS2;ANGPTL1;ANXA1;APP;AXL;BNIP3L;C1QA;CAP1;CCDC80;CFL1;COL18A1;COL5A2;COL8A1;CTSK;CTSS;DAB2;DCN;DDAH2;EMILIN2;EPB41L3;FBLN1;FGFR1;FGL2;FKBP7;FN1;FYN;GLIPR2;GLT8D2;IGFBP6;ISLR;ITM2B;LAMA4;LAPTM4A;LOXL2;OAF;PDIA6;PFKP;PGD;PROS1;RNASE4;RNASE6;S100A10;SH3BGRL;SLC39A1;SPON2;THY1;VIM;ZYX
FOXI1	yellow	taipale_tf_pairs__FLI1_FOXI1_GAAAACCGAAAN_CAP_repr	3.1	0.047	48	ADAMTS2;ANGPTL1;ANXA1;APP;AXL;BNIP3L;C1QA;CAP1;CCDC80;CFL1;COL18A1;COL5A2;COL8A1;CTSK;CTSS;DAB2;DCN;DDAH2;EMILIN2;EPB41L3;FBLN1;FGFR1;FGL2;FKBP7;FN1;FYN;GLIPR2;GLT8D2;IGFBP6;ISLR;ITM2B;LAMA4;LAPTM4A;LOXL2;OAF;PDIA6;PFKP;PGD;PROS1;RNASE4;RNASE6;S100A10;SH3BGRL;SLC39A1;SPON2;THY1;VIM;ZYX
FOXJ2	yellow	taipale_tf_pairs__FOXJ2_ELF1_RMAGAAAACCGAANN_CAP_repr	3.21	0.0481	7	COL5A2;COL8A1;FN1;IGFBP6;LOXL2;OAF;PDIA6
FOXJ3	yellow	taipale_tf_pairs__FOXJ3_ELF1_NNARAAAACCGAAWMN_CAP	3.05	0.0465	12	ANGPTL1;APP;COL5A2;COL8A1;FN1;IGFBP6;ISLR;LOXL2;OAF;PDIA6;PROS1;SH3BGRL
FOXO1	yellow	taipale_tf_pairs__FOXO1_ELF1_NNGAAAACCGAANM_CAP	3.69	0.0528	8	COL5A2;COL8A1;FGFR1;FN1;IGFBP6;LOXL2;OAF;PDIA6
HES7	yellow	taipale_tf_pairs__TFAP2C_HES7_NNCRCGYGNNNNNNNSCCNNNGGS_CAP_repr	3.28	0.0487	15	ACLY;C1QA;COL5A2;DAB2;EFEMP1;EMILIN2;FYN;KDELR3;MAGED1;MMP16;PCDH18;PGD;PPIB;PTPRA;STAB1
IKZF1	yellow	tfdimers__MD00367	3.37	0.0496	22	ANTXR2;ANXA1;CD44;COL3A1;COL5A2;DCN;ECM2;EFEMP1;EFEMP2;FAP;FBLN5;FGFR1;FGL2;GBA;LAMA4;LAPTM4A;LTBP4;MAGED1;MMP14;PDGFRA;RPN2;VAT1
IKZF1	yellow	transfac_pro__M01169	3.31	0.049	9	ACLY;ALDH3B1;COL14A1;COL1A1;COL5A2;EMILIN2;EMP3;F13A1;IGFBP6
IKZF2	yellow	tfdimers__MD00191	3.2	0.048	23	ANTXR2;ANXA1;C1QA;CCDC80;COL1A1;CTSK;DCN;EMILIN2;F13A1;FGFR1;FN1;GBA;LAMA4;MATN2;MMP14;PCDH18;PDGFRA;SH3BGRL;SH3BGRL3;THY1;TIMP1;TIMP2;YWHAQ
IRF7	yellow	tfdimers__MD00302	3.21	0.0481	15	C1QA;COL5A2;CTSK;CTSS;F13A1;FN1;IGFBP6;LAPTM4A;LOXL2;MMP14;PCDHGC3;PDGFRA;PDIA4;PI16;SLC22A17
IRF8	yellow	tfdimers__MD00302	3.21	0.0481	15	C1QA;COL5A2;CTSK;CTSS;F13A1;FN1;IGFBP6;LAPTM4A;LOXL2;MMP14;PCDHGC3;PDGFRA;PDIA4;PI16;SLC22A17
KLF11	yellow	transfac_pro__M01837	3.05	0.0465	50	ALDH3B1;ANGPTL1;ANTXR2;ANXA1;ANXA2;APP;BGN;BNIP3L;CCDC80;CD44;CNN3;COL14A1;COL18A1;COL1A1;COL1A2;COL3A1;DBN1;DCN;ECM2;EFEMP1;EMILIN2;EMP3;EPB41L3;F13A1;FBLN5;FGFR1;FKBP7;FN1;GSN;IGFBP6;LAMA4;LAPTM4A;LTBP3;LTBP4;MARVELD1;MRC2;MXRA8;NONO;OAF;PCDH18;PDGFRA;PDIA6;RPN2;RRBP1;SLC22A17;STAB1;THY1;TIMP1;VIM;ZYX
MAFK	yellow	dbcorrdb__MAFK__ENCSR000DYV_1__m3	3.69	0.0528	13	ANTXR2;COL5A2;EPB41L3;FAP;FKBP10;FN1;LAPTM4A;LTBP3;MFAP2;MMP14;PCOLCE;RNASE6;RPN2
NFAT5	yellow	hocomoco__NFAT5_HUMAN.H11MO.0.D	3.02	0.0462	32	ANGPTL1;ANXA1;BGN;CCDC80;CD44;CFL1;COL18A1;COL1A1;COL3A1;COL5A2;CTSK;EMILIN2;FAP;FGFR1;FGL2;FN1;GLT8D2;GSN;ISLR;LAMA4;LAPTM4A;LOXL2;MMP14;PCDH18;PCDHGC3;RPN2;SH3BGRL3;SLC22A17;STAB1;THBS3;THY1;VIM
NFIA	yellow	tfdimers__MD00504	3.01	0.0461	25	ANGPTL1;CCDC80;COL1A1;CTSK;FN1;FYN;GBA;GSN;ISLR;ITM2B;LAMA4;LTBP4;MMP14;OAF;PCDH18;PCDHGC3;PDIA4;RNASE6;SH3BGRL;SPON2;STAB1;THBS3;THY1;YWHAQ;ZYX
NFIA	yellow	transfac_public__M00056	3.18	0.0478	9	ALDH3B1;BGN;COL1A1;COL3A1;GSN;MMP14;OGN;PCDH18;PCDHGC3
NFIB	yellow	transfac_public__M00056	3.18	0.0478	9	ALDH3B1;BGN;COL1A1;COL3A1;GSN;MMP14;OGN;PCDH18;PCDHGC3
NFIC	yellow	tfdimers__MD00504	3.01	0.0461	25	ANGPTL1;CCDC80;COL1A1;CTSK;FN1;FYN;GBA;GSN;ISLR;ITM2B;LAMA4;LTBP4;MMP14;OAF;PCDH18;PCDHGC3;PDIA4;RNASE6;SH3BGRL;SPON2;STAB1;THBS3;THY1;YWHAQ;ZYX
NFIC	yellow	transfac_public__M00056	3.18	0.0478	9	ALDH3B1;BGN;COL1A1;COL3A1;GSN;MMP14;OGN;PCDH18;PCDHGC3
NFIX	yellow	transfac_public__M00056	3.18	0.0478	9	ALDH3B1;BGN;COL1A1;COL3A1;GSN;MMP14;OGN;PCDH18;PCDHGC3
NFIX	yellow	swissregulon__hs__NFIX.p2	3.2	0.048	9	ALDH3B1;BGN;COL1A1;EMP3;GSN;MMP14;PCDH18;PCDHGC3;RRBP1
NFYA	yellow	transfac_public__M00288	3.01	0.0461	9	COL1A1;GNAI2;OS9;PCDH18;PCDHGC3;PDIA4;RPN2;RRBP1;YWHAQ
NFYB	yellow	transfac_public__M00288	3.01	0.0461	9	COL1A1;GNAI2;OS9;PCDH18;PCDHGC3;PDIA4;RPN2;RRBP1;YWHAQ
NUAK1	yellow	yetfasco__YDR477W_1110	3.6	0.0519	21	ANTXR2;ANXA1;APP;C1QA;COL3A1;COL5A2;DCN;ECM2;FAP;FGL2;FN1;ISLR;LAPTM4A;OAF;PCDH18;PCDHGC3;PDGFRA;PPT1;RPN2;SH3BGRL;THY1
NUAK2	yellow	yetfasco__YDR477W_1110	3.6	0.0519	21	ANTXR2;ANXA1;APP;C1QA;COL3A1;COL5A2;DCN;ECM2;FAP;FGL2;FN1;ISLR;LAPTM4A;OAF;PCDH18;PCDHGC3;PDGFRA;PPT1;RPN2;SH3BGRL;THY1
PLAGL1	yellow	transfac_pro__M05511	3.12	0.0472	44	ACLY;ADAMTS2;ALDH3B1;ANTXR2;BGN;C1QA;CAP1;CCDC80;COL14A1;COL16A1;COL1A1;COL8A1;CSF1;DBN1;DCN;ECM2;EPB41L3;F13A1;FBLN1;FN1;GBA;IGFBP6;ISLR;LHFPL2;LRP1;LTBP3;LTBP4;MAGED1;MATN2;MMP14;MRC2;MXRA8;NONO;PCDH18;PDGFRA;PTPRA;QSOX1;RPN2;SPON2;TGFBI;TIMP1;TIMP2;VIM;ZYX
POLE3	yellow	transfac_public__M00288	3.01	0.0461	9	COL1A1;GNAI2;OS9;PCDH18;PCDHGC3;PDIA4;RPN2;RRBP1;YWHAQ
POU5F1	yellow	tfdimers__MD00577	3.04	0.0464	11	ANXA1;FAP;FGL2;FN1;ISLR;LAPTM4A;LTBP3;MMP14;OGN;PDGFRA;SH3BGRL
PRDM6	yellow	hocomoco__PRDM6_HUMAN.H11MO.0.C	3.12	0.0472	9	ANXA1;COL5A2;FGL2;FN1;ISLR;LAPTM4A;LTBP3;MMP14;PCDH18
PRKAA1	yellow	yetfasco__YDR477W_1110	3.6	0.0519	21	ANTXR2;ANXA1;APP;C1QA;COL3A1;COL5A2;DCN;ECM2;FAP;FGL2;FN1;ISLR;LAPTM4A;OAF;PCDH18;PCDHGC3;PDGFRA;PPT1;RPN2;SH3BGRL;THY1
PRKAA2	yellow	yetfasco__YDR477W_1110	3.6	0.0519	21	ANTXR2;ANXA1;APP;C1QA;COL3A1;COL5A2;DCN;ECM2;FAP;FGL2;FN1;ISLR;LAPTM4A;OAF;PCDH18;PCDHGC3;PDGFRA;PPT1;RPN2;SH3BGRL;THY1
RARG	yellow	taipale_cyt_meth__RARG_NRGGTCRTGACCYN_eDBD	3.25	0.0485	7	ANTXR2;CTSS;ITM2B;LAMA4;MATN2;MFAP5;ZYX
RBPJ	yellow	homer__GGGRAARRGRMCAGMTG_RBPJ_Ebox	3.25	0.0485	11	ANGPTL1;COL1A1;EMP3;FYN;GNAI2;IGFBP6;LTBP3;LTBP4;MXRA8;PCDHGC3;THY1
SMARCC2	yellow	dbcorrdb__SMARCC2__ENCSR000EDL_1__m4	3.09	0.0469	10	BNIP3L;COL6A1;EMILIN2;FAP;FGL2;FN1;ITM2B;MRC2;PPT1;ZYX
SOX3	yellow	taipale__Sox3_DBD_NAACAATRNYATTGTTN	3.04	0.0464	10	ADAMTS2;BGN;GLT8D2;LGALS3;LTBP4;NONO;PCDHGC3;RNASE4;SPON2;TXNDC5
SP3	yellow	transfac_pro__M00665	3.24	0.0484	9	ANGPTL1;FN1;LAMA4;LAPTM4A;MMP16;MRC2;MXRA8;PDGFRA;THBS3
SPI1	yellow	homer__CGGAAGTGAAAC_PU.1-IRF	3.01	0.0461	10	C1QA;COL1A1;CTSS;ECM2;EMILIN2;FN1;MMP14;OAF;PCDH18;ZYX
TAF7	yellow	dbcorrdb__TAF7__ENCSR000BNM_1__m10	3.16	0.0476	9	ANGPTL1;CTSK;FN1;FYN;ISLR;MMP14;PCDH18;PDGFRA;PRKCSH
TCF12	yellow	cisbp__M5226	3.37	0.0496	10	ANGPTL1;EFEMP1;F13A1;FAP;GSN;MMP14;OS9;SH3BGRL3;THBS3;TXNDC5
TCF12	yellow	cisbp__M5255	3.62	0.0521	10	CNN3;COL3A1;FAP;GLT8D2;GSN;LTBP4;MARVELD1;MXRA8;PDGFRA;THBS3
TCF3	yellow	cisbp__M5255	3.62	0.0521	10	CNN3;COL3A1;FAP;GLT8D2;GSN;LTBP4;MARVELD1;MXRA8;PDGFRA;THBS3
TCF3	yellow	cisbp__M5226	3.37	0.0496	10	ANGPTL1;EFEMP1;F13A1;FAP;GSN;MMP14;OS9;SH3BGRL3;THBS3;TXNDC5
TCF3	yellow	jaspar__MA0092.1	3.16	0.0476	22	ALDH3B1;ANGPTL1;ANXA1;AXL;CFL1;COL18A1;COL3A1;DCN;DDAH2;FBLN5;FGFR1;FOLR2;FYN;GLT8D2;GSN;ITM2B;LTBP4;LUM;PCDH18;PCDHGC3;PPT1;THY1
TCF4	yellow	cisbp__M5255	3.62	0.0521	10	CNN3;COL3A1;FAP;GLT8D2;GSN;LTBP4;MARVELD1;MXRA8;PDGFRA;THBS3
TCF4	yellow	cisbp__M5226	3.37	0.0496	10	ANGPTL1;EFEMP1;F13A1;FAP;GSN;MMP14;OS9;SH3BGRL3;THBS3;TXNDC5
TCF7L1	yellow	tfdimers__MD00240	3.54	0.0513	9	ANTXR2;ANXA1;C1QA;COL5A2;FN1;ISLR;LTBP3;MMP14;PCDH18
TCF7L2	yellow	tfdimers__MD00577	3.04	0.0464	11	ANXA1;FAP;FGL2;FN1;ISLR;LAPTM4A;LTBP3;MMP14;OGN;PDGFRA;SH3BGRL
TFAP2C	yellow	tfdimers__MD00112	3.38	0.0497	7	CCDC80;COL5A2;EMILIN2;FKBP10;PI16;SH3BGRL;SH3BGRL3
TFAP2C	yellow	taipale_tf_pairs__TFAP2C_HES7_NNCRCGYGNNNNNNNSCCNNNGGS_CAP_repr	3.28	0.0487	15	ACLY;C1QA;COL5A2;DAB2;EFEMP1;EMILIN2;FYN;KDELR3;MAGED1;MMP16;PCDH18;PGD;PPIB;PTPRA;STAB1
TWIST1	yellow	hocomoco__TWST1_HUMAN.H11MO.0.A	3.44	0.0504	14	ANGPTL1;COL3A1;ECM2;FAP;FKBP7;GBA;GLT8D2;GSN;LAMA4;LUM;OAF;PCDH18;PDGFRA;THBS3
TWIST1	yellow	hocomoco__TWST1_HUMAN.H11MO.1.A	4.03	0.0562	39	ANGPTL1;ANTXR2;ANXA1;BNIP3L;C1QA;CCDC80;CFL1;CNN3;COL1A1;COL3A1;DCN;ECM2;EFEMP1;F13A1;FAP;FGFR1;FKBP10;FOLR2;FYN;GBA;GLT8D2;GNAI2;GSN;IGFBP6;ISLR;LTBP4;MAGED1;MARVELD1;MMP14;MMP16;MXRA8;PDGFRA;PPT1;SH3BGRL3;SLC22A17;SPON2;THBS3;THY1;YWHAQ
TWIST1	yellow	hocomoco__TWST1_MOUSE.H11MO.0.B	3.11	0.047	9	ANGPTL1;ECM2;FAP;GBA;GLT8D2;GSN;LUM;PCDH18;THBS3
TWIST1	yellow	hocomoco__TWST1_MOUSE.H11MO.1.B	3.97	0.0556	37	ANGPTL1;ANTXR2;ANXA1;C1QA;CFL1;CNN3;COL1A1;COL3A1;ECM2;EFEMP1;F13A1;FAP;FGL2;FOLR2;GBA;GLT8D2;GNAI2;GSN;IGFBP6;ISLR;LAMA4;LTBP3;LTBP4;MAGED1;MARVELD1;MMP14;MMP16;MXRA8;PCDH18;PDGFRA;PPT1;RRBP1;SH3BGRL3;SLC22A17;SPON2;THBS3;THY1
XBP1	yellow	swissregulon__hs__XBP1.p3	3.46	0.0505	6	ANXA2;DAP;GNAI2;MMP14;SEPT2;TXNDC5
XBP1	yellow	taipale__XBP1_DBD_NNNGMCACGTCATC	3.17	0.0477	10	BNIP3L;GNAI2;KDELR3;LAPTM4A;MMP14;PPIB;SEPT2;SLC22A17;TIMP1;TXNDC5
XBP1	yellow	cisbp__M5953	3.1	0.047	10	BNIP3L;GNAI2;KDELR3;LAPTM4A;MMP14;PPIB;SEPT2;SLC22A17;TIMP1;TXNDC5
YY1	yellow	tfdimers__MD00370	3.06	0.0466	18	ANGPTL1;CCDC80;COL16A1;COL3A1;COL5A2;COL8A1;FAP;FGFR1;FGL2;FKBP10;FN1;GLT8D2;ISLR;LAPTM4A;LTBP3;MMP14;PTPRA;THY1
ZBTB18	yellow	hdpi__ZNF238	4.42	0.0601	39	ANGPTL1;ANTXR2;C1QA;CCDC80;CNN3;COL1A1;COL3A1;CTSZ;DBN1;DDAH2;ECM2;EFEMP1;EMILIN2;F13A1;FAP;FKBP10;FOLR2;GBA;GLIPR2;GLT8D2;GNAI2;GSN;IGFBP6;ISLR;LAMA4;LTBP4;LUM;MAGED1;MARVELD1;MMP16;MXRA8;OS9;PCDH18;PDGFRA;SH3BGRL3;SPON2;TGFBI;THBS3;THY1
ZBTB18	yellow	taipale__ZNF238_full_NNTCCAGATGTKN	3.19	0.0479	9	ANGPTL1;COL3A1;F13A1;FAP;GLT8D2;GSN;LTBP4;MARVELD1;THBS3
ZBTB18	yellow	hocomoco__ZBT18_HUMAN.H11MO.0.C	3.06	0.0466	28	ANGPTL1;ANTXR2;C1QA;CNN3;COL1A1;COL3A1;ECM2;EFEMP1;EMP3;F13A1;FAP;FKBP10;GBA;GLIPR2;GLT8D2;GNAI2;IGFBP6;ISLR;LTBP3;LTBP4;MAGED1;MARVELD1;MMP16;MXRA8;PDGFRA;SLC22A17;THBS3;THY1
ZBTB18	yellow	taipale_cyt_meth__ZBTB18_NWTCCAGATGTKN_eDBD	3.34	0.0493	20	ANGPTL1;ANTXR2;C1QA;COL3A1;EFEMP1;F13A1;FAP;FOLR2;GLIPR2;GLT8D2;GSN;IGFBP6;LTBP3;LTBP4;MARVELD1;MMP16;MXRA8;PDGFRA;SH3BGRL;THBS3
ZBTB26	yellow	taipale_cyt_meth__ZBTB26_NMTCYAGAAAAN_FL	4.02	0.056	34	ANGPTL1;ANTXR2;APP;C1QA;CFL1;COL1A1;COL3A1;COL5A2;COL8A1;CTSK;DCN;DDAH2;EFEMP2;FAP;FGFR1;FKBP10;FOLR2;FYN;GLT8D2;LAMA4;LGALS3;LTBP4;LUM;MATN2;MFAP2;MMP16;MRC2;MXRA8;PCDHGC3;PDGFRA;PPT1;THBS3;THY1;VIM
ZBTB26	yellow	taipale_cyt_meth__ZBTB26_NMTCYAGAAAAN_FL_meth_repr	5.63	0.0719	32	ANGPTL1;ANTXR2;APP;C1QA;CFL1;COL1A1;COL3A1;COL5A2;COL8A1;CTSK;DCN;FAP;FGFR1;FKBP10;FOLR2;FYN;GLT8D2;LAMA4;LTBP4;LUM;MATN2;MFAP2;MMP16;MRC2;MXRA8;PCDHGC3;PDGFRA;PPT1;RNASE4;THBS3;THY1;VIM
ZFP14	yellow	transfac_pro__M08985	3.53	0.0512	8	COL1A1;EMP3;FN1;LAPTM4A;PCDHGC3;RPN2;TAGLN2;THY1
ZNF229	yellow	cisbp__M5049	3.29	0.0488	5	ANTXR2;FN1;LAPTM4A;MMP14;PDIA6
ZNF23	yellow	taipale_cyt_meth__ZNF23_NKKKCGCGGNCATGGKNGN_eDBD_meth	3.09	0.0469	9	COL14A1;FYN;KDELR3;LAPTM4A;MFAP2;MMP14;RRBP1;THY1;TIMP2
ZNF260	yellow	transfac_pro__M06268	4.9	0.0647	11	C1QA;CFL1;COL3A1;FGFR1;MAGED1;NONO;PCDH18;PDGFRA;PDIA6;PRKCSH;YWHAQ
ZNF281	yellow	cisbp__M6123	3.1	0.0469	43	ACLY;ALDH3B1;ANGPTL1;ANTXR2;BGN;CCDC80;CNN3;COL14A1;COL16A1;COL18A1;COL1A1;COL1A2;COL5A2;DBN1;DCN;ECM2;EMILIN2;EPB41L3;F13A1;FBLN1;FGFR1;FN1;GSN;IGFBP6;ISLR;KDELR3;LAMA4;LAPTM4A;LTBP4;MMP14;MMP16;MRC2;MXRA8;NONO;NPC2;OAF;PCDH18;PDGFRA;SLC22A17;SLC39A1;TGFBI;TIMP1;VIM
ZNF319	yellow	cisbp__M5049	3.29	0.0488	5	ANTXR2;FN1;LAPTM4A;MMP14;PDIA6
ZNF326	yellow	hdpi__ZNF326	4.14	0.0573	10	ANXA1;CFL1;COL3A1;FAP;FGFR1;LAPTM4A;MRC2;PCDH18;PPIB;SLC22A17
ZNF341	yellow	transfac_pro__M05522	3.08	0.0468	32	ACLY;ADAMTS2;CCDC80;COL16A1;COL1A1;COL1A2;CTSK;DCN;F13A1;FBLN5;FKBP10;FKBP7;FN1;GBA;IGFBP6;ISLR;LAPTM4A;LRP1;LTBP4;MFAP2;MMP14;MRC2;MXRA8;NPC2;OAF;PDGFRA;PDIA6;SEPT2;SPON2;TGFBI;THBS3;VIM
ZNF362	yellow	flyfactorsurvey__rn_SANGER_10_FBgn0259172	3.54	0.0513	10	ANTXR2;ANXA1;EPB41L3;FKBP10;FN1;ISLR;LAPTM4A;LTBP3;MMP14;PDIA6
ZNF384	yellow	tfdimers__MD00370	3.06	0.0466	18	ANGPTL1;CCDC80;COL16A1;COL3A1;COL5A2;COL8A1;FAP;FGFR1;FGL2;FKBP10;FN1;GLT8D2;ISLR;LAPTM4A;LTBP3;MMP14;PTPRA;THY1
ZNF384	yellow	flyfactorsurvey__rn_SANGER_10_FBgn0259172	3.54	0.0513	10	ANTXR2;ANXA1;EPB41L3;FKBP10;FN1;ISLR;LAPTM4A;LTBP3;MMP14;PDIA6
ZNF384	yellow	dbcorrdb__ZNF384__ENCSR000EFP_1__m1	3.28	0.0487	29	ANTXR2;ANXA2;APP;CFL1;COL5A2;EFEMP1;EPB41L3;FAP;FGL2;FKBP10;FKBP7;FN1;FOLR2;ISLR;LAPTM4A;LTBP3;LUM;MFAP2;MFAP5;MMP14;PCOLCE;PDIA6;PRKCSH;PROS1;RCN3;RNASE6;RPN2;SH3BGRL;VAT1
ZNF384	yellow	swissregulon__hs__ZNF384.p2	3.74	0.0533	23	ANXA1;ANXA5;CD44;COL16A1;COL3A1;COL5A2;FGFR1;FGL2;FKBP10;FN1;FYN;ISLR;LAPTM4A;LTBP3;MMP14;MXRA8;NONO;OGN;PCDH18;PDIA4;PDIA6;SH3BGRL;VIM
ZNF384	yellow	transfac_pro__M00734	3.86	0.0545	12	COL3A1;COL5A2;COL8A1;FKBP10;FN1;ISLR;LAPTM4A;MMP14;MXRA8;NONO;PCDH18;PDIA6
ZNF444	yellow	taipale_cyt_meth__ZNF444_NCRTCCCCCTCCCCCN_FL	3.47	0.0506	58	ACLY;ADAMTS2;ALDH3B1;ANTXR2;ANXA1;APP;AXL;BGN;CNN3;COL16A1;COL1A1;COL1A2;COL6A1;COL8A1;CTSK;CTSS;DBN1;DCN;ECM2;EFEMP1;EPB41L3;F13A1;FBLN1;FBLN5;FGFR1;FKBP7;FN1;FYN;GLIPR2;IGFBP6;ISLR;LAMA4;LGALS3;LRP1;LTBP3;LTBP4;MAGED1;MFAP2;MMP14;MRC2;MXRA8;NONO;NPC2;OAF;PCDH18;PDGFRA;PRKCSH;PTPRA;RARRES1;SH3BGRL3;SLC22A17;SPON2;TGFBI;TIMP1;TIMP2;TXNDC5;VIM;ZYX
ZNF513	yellow	cisbp__M1881	3.19	0.0479	33	ANGPTL1;ANTXR2;ANXA1;ANXA2;APP;CFL1;CTSS;ECM2;EPB41L3;FAP;FKBP10;FKBP7;FN1;FYN;ISLR;ITM2B;LAMA4;LAPTM4A;LTBP3;LUM;MMP14;MXRA8;NONO;OAF;OGN;PCDH18;PDIA4;PDIA6;PROS1;SH3BGRL;THBS3;TIMP2;VIM
ZNF554	yellow	cisbp__M2256	3.05	0.0465	7	CCDC80;COL5A2;DCN;EMILIN2;FN1;LAPTM4A;LOXL2
ZNF554	yellow	flyfactorsurvey__Kr_SOLEXA_FBgn0001325	4.19	0.0577	11	AXL;CCDC80;COL1A1;COL5A2;CTSK;DCN;EMILIN2;FN1;LAPTM4A;LOXL2;PCDH18
ZNF564	yellow	transfac_pro__M05874	3.17	0.0476	7	C1QA;CTSS;DCN;FAP;FN1;GBA;LTBP4
ZNF580	yellow	taipale_cyt_meth__ZNF580_CCTACCCTNNCCTACCCT_eDBD_meth	3.03	0.0463	10	ADAMTS2;ANTXR2;ANXA2;COL5A2;DBN1;GNAI2;MFAP2;MRC2;PCDHGC3;PRKCSH
ZNF674	yellow	transfac_pro__M05779	3.1	0.047	14	ADAMTS2;AXL;C1QA;CCDC80;FOLR2;FYN;GLIPR2;KDELR3;LAMA4;PFKP;SPON2;TAGLN2;THY1;TIMP2
ZNF705A	yellow	transfac_pro__M06351	3.1	0.0469	27	ANGPTL1;ANXA2;APP;COL18A1;COL5A2;CTSS;EFEMP1;FGFR1;FN1;FYN;GLT8D2;GSN;ISLR;ITM2B;LAMA4;LAPTM4A;LTBP3;LUM;MMP14;MXRA8;OS9;PCOLCE;PDIA6;PROS1;PTPRA;THY1;VIM
ZNF709	yellow	transfac_pro__M05885	3.46	0.0505	7	ANGPTL1;COL8A1;ECM2;EMP3;MRC2;PCDH18;STAB1
ZNF771	yellow	transfac_pro__M06472	3.05	0.0465	13	ALDH3B1;ANXA1;APP;COL1A1;COL5A2;CSF1;FAP;PDIA6;S100A10;SH3BGRL;SLC22A17;SPON2;VIM
ZNF771	yellow	transfac_pro__M06417	3.03	0.0463	13	ALDH3B1;ANXA1;APP;COL1A1;COL5A2;CSF1;FAP;PDIA6;S100A10;SH3BGRL;SLC22A17;SPON2;VIM
ZNF787	yellow	taipale_cyt_meth__ZNF787_RATGCMNNNNNNNTGCCTCR_FL_meth_repr	3.32	0.0491	6	ALDH3B1;CTSS;FAP;OGN;PCDHGC3;ZYX
ZNF816	yellow	transfac_pro__M05679	3.04	0.0464	12	EMP3;FBLN2;ISLR;ITM2B;LAMA4;LTBP4;MXRA8;PDGFRA;SEPT2;SLC22A17;STAB1;THBS3
ZNF836	yellow	transfac_pro__M06391	3.18	0.0478	30	APP;CAP1;CNN3;COL16A1;COL18A1;COL1A2;COL3A1;DBN1;DDAH2;EFEMP1;EFEMP2;EMILIN2;FAP;FGFR1;FKBP10;FN1;FYN;GNAI2;ITGB5;KDELR3;LAMA4;MFAP2;MRC2;PCOLCE;PDGFRA;PRKCSH;SPON2;THBS3;THY1;TIMP1
ZNF845	yellow	transfac_pro__M06598	3.67	0.0526	33	ANXA1;ANXA5;APP;C1QA;CCDC80;COL5A2;CTSK;CTSZ;DBN1;DCN;EMP3;F13A1;FN1;FYN;ISLR;ITGB5;LAMA4;LOXL2;LRP1;LTBP4;MATN2;MFAP5;MMP16;MXRA8;OAF;PTPRA;RARRES1;RNASE4;RRBP1;SLC22A17;SLC39A1;TGFBI;THBS3
ABCF2	Lightcyan	hdpi__ABCF2	3.58	0.0698	11	ANTXR1;ATP2B4;DDR2;DOCK7;MDFIC;NAV1;NOTCH2;PTGFRN;RBPJ;SEPT7;TM9SF2
ARNTL	Lightcyan	cisbp__M5290	3.05	0.0617	4	GNS;PTPRS;STT3A;ZNF512
ARNTL	Lightcyan	transfac_pro__M07637	3.1	0.0623	4	GNS;PTPRS;STT3A;ZNF512
ARNTL	Lightcyan	taipale__ARNTL_DBD_GTCACGTGAC	3.04	0.0615	4	GNS;PTPRS;STT3A;ZNF512
ARNTL2	Lightcyan	transfac_pro__M07637	3.1	0.0623	4	GNS;PTPRS;STT3A;ZNF512
ATF3	Lightcyan	dbcorrdb__ATF3__ENCSR000BKC_1__m1	3.15	0.0632	5	GNS;PTPRS;STT3A;WDR48;ZNF512
ATF6	Lightcyan	transfac_public__M00483	3.95	0.0754	7	NCSTN;PJA2;PTPRS;SEPT7;STT3A;UBA6;WDR48
ATF6	Lightcyan	cisbp__M2978	3.91	0.0749	6	NCSTN;PTPRS;SEPT7;STT3A;UBA6;WDR48
ATF6	Lightcyan	swissregulon__hs__ATF6.p2	3.49	0.0684	7	NCSTN;PJA2;PTPRS;SEPT7;STT3A;UBA6;WDR48
ATF6	Lightcyan	transfac_pro__M07669	3.72	0.0719	6	NCSTN;PJA2;PRRC1;STT3A;UBA6;WDR48
ATF6	Lightcyan	taipale_cyt_meth__ATF6_NGRTGACGTGGCAN_eDBD_meth	5.76	0.103	6	NCSTN;PJA2;PRRC1;RAB8B;STT3A;UBA6
ATF6	Lightcyan	taipale_cyt_meth__ATF6_NGRTGACGTGGCAN_eDBD	3.64	0.0707	5	NCSTN;PJA2;PRRC1;STT3A;UBA6
ATF6B	Lightcyan	taipale_cyt_meth__ATF6B_TGCCACGTCAYN_eDBD	4.42	0.0827	4	NCSTN;PJA2;PRRC1;STT3A
ATF6B	Lightcyan	transfac_pro__M07669	3.72	0.0719	6	NCSTN;PJA2;PRRC1;STT3A;UBA6;WDR48
BCL11B	Lightcyan	transfac_pro__M05953	5.33	0.0967	5	ADD3;HLTF;NAV1;NOTCH2;SNX4
BCL3	Lightcyan	transfac_pro__M04816	3.09	0.0622	4	DOCK7;HLTF;MDFIC;NOTCH2
BRCA1	Lightcyan	dbcorrdb__BRCA1__ENCSR000EDB_1__m1	3.93	0.0751	14	ANKRD50;GMCL1;GNS;HLTF;ITIH5;NOTCH2;PJA2;PTPRS;RBPJ;SEPT7;STT3A;UBA6;WDR48;ZNF512
CHD1	Lightcyan	dbcorrdb__CHD1__ENCSR000EFC_1__m6	3.49	0.0683	11	ADD3;ANTXR1;DNMT1;DOCK7;DYNC1I2;GMCL1;IL13RA1;NAV1;NOTCH2;RBPJ;TM9SF2
CHD1	Lightcyan	dbcorrdb__CHD1__ENCSR000AQK_1__m5	3.06	0.0618	8	ANTXR1;DDR2;GMCL1;IL13RA1;MTPN;PJA2;RBPJ;SEPT7
CREB3	Lightcyan	taipale_cyt_meth__CREB3_NGCCACRTCAYN_FL_meth	3.1	0.0623	7	NCSTN;PJA2;PRRC1;PTPRS;STT3A;UBA6;WDR48
CREB3	Lightcyan	taipale_cyt_meth__CREB3_NGCCACGTCAYN_FL	3.17	0.0635	7	NCSTN;PJA2;PRRC1;PTPRS;STT3A;UBA6;WDR48
CREB3	Lightcyan	cisbp__M5324	4.18	0.0789	11	GNS;HLTF;NCSTN;PJA2;PRRC1;PTPRS;SEPT7;STT3A;UBA6;WDR48;ZNF512
CREB3	Lightcyan	taipale__CREB3_full_NTGCCACGTCAYCN_repr	4.27	0.0804	9	GNS;NCSTN;PJA2;PRRC1;PTPRS;SEPT7;STT3A;UBA6;ZNF512
CREB3	Lightcyan	hocomoco__CREB3_HUMAN.H11MO.0.D	3.96	0.0756	8	GNS;NCSTN;PJA2;PTPRS;STT3A;UBA6;WDR48;ZNF512
CREB3L1	Lightcyan	taipale_cyt_meth__CREB3L1_TGCCACGTCAYN_eDBD	4.01	0.0764	4	NCSTN;PJA2;PRRC1;STT3A
CREB3L1	Lightcyan	taipale__CREB3L1_full_NTGCCACGTCANCA	3.96	0.0756	6	NCSTN;PJA2;PRRC1;RAB8B;STT3A;UBA6
CREB3L1	Lightcyan	taipale__CREB3L1_DBD_NTGCCACGTCANCA	3.97	0.0757	4	NCSTN;PJA2;PRRC1;STT3A
CREB3L1	Lightcyan	cisbp__M5328	4.01	0.0763	5	NCSTN;PJA2;PRRC1;STT3A;UBA6
CREB3L1	Lightcyan	cisbp__M5325	3.84	0.0737	4	NCSTN;PJA2;PRRC1;STT3A
CREB3L1	Lightcyan	taipale_cyt_meth__CREB3L1_TGCCACRTCAYN_FL_meth	3.98	0.0759	4	NCSTN;PJA2;PRRC1;STT3A
CREB3L1	Lightcyan	taipale_cyt_meth__CREB3L1_TGCCACGTCAYN_FL	3.32	0.0657	9	DNMT1;GNS;HLTF;IL13RA1;NCSTN;PJA2;PRRC1;PTPRS;STT3A
CREB3L1	Lightcyan	taipale_cyt_meth__CREB3L1_TGCCACRTCAYN_eDBD_meth	3.53	0.069	10	DYNC1I2;GNS;HLTF;NCSTN;PJA2;PRRC1;PTPRS;RAB8B;SH3D19;STT3A
CREB3L1	Lightcyan	cisbp__M5330	3.57	0.0696	4	NCSTN;PJA2;PRRC1;STT3A
CREB3L1	Lightcyan	transfac_pro__M07679	5.64	0.101	6	NCSTN;PJA2;PRRC1;PTPRS;STT3A;UBA6
CREB3L2	Lightcyan	cisbp__M5996	5.7	0.102	6	NCSTN;PJA2;PRRC1;RAB8B;STT3A;UBA6
CREB3L2	Lightcyan	taipale__Creb3l2_DBD_TGCCACGTCATCA	4.98	0.0912	6	NCSTN;PJA2;PRRC1;RAB8B;STT3A;UBA6
CREB3L2	Lightcyan	transfac_pro__M07679	5.64	0.101	6	NCSTN;PJA2;PRRC1;PTPRS;STT3A;UBA6
CREB3L4	Lightcyan	taipale_cyt_meth__CREB3L4_YGCCACRTCAYN_eDBD_meth	3.2	0.064	2	NCSTN;STT3A
E2F1	Lightcyan	transfac_pro__M00918	3.28	0.0651	18	ADD3;ANTXR1;ATP2B4;CLCC1;DYNC1I2;HIP1;HLTF;HSPG2;MIER1;NOTCH2;PTGFRN;PTPRS;RAB8B;RBPJ;SEPT7;STT3A;TM9SF2;ZNF512
E2F1	Lightcyan	transfac_pro__M00939	3.09	0.0623	18	ADD3;ATP2B4;CLCC1;DOCK7;DYNC1I2;HIP1;HLTF;HSPG2;MIER1;NOTCH2;PTGFRN;PTPRS;RAB8B;RBPJ;SEPT7;STT3A;TM9SF2;ZNF512
E2F1	Lightcyan	transfac_pro__M08874	3.38	0.0667	7	ANTXR1;ATP2B4;HLTF;NOTCH2;RBPJ;SEPT7;STT3A
E2F3	Lightcyan	transfac_pro__M00918	3.28	0.0651	18	ADD3;ANTXR1;ATP2B4;CLCC1;DYNC1I2;HIP1;HLTF;HSPG2;MIER1;NOTCH2;PTGFRN;PTPRS;RAB8B;RBPJ;SEPT7;STT3A;TM9SF2;ZNF512
E2F3	Lightcyan	cisbp__M6192	3.6	0.0701	5	HLTF;HSPG2;NOTCH2;SEPT7;STT3A
E2F3	Lightcyan	transfac_pro__M00939	3.09	0.0623	18	ADD3;ATP2B4;CLCC1;DOCK7;DYNC1I2;HIP1;HLTF;HSPG2;MIER1;NOTCH2;PTGFRN;PTPRS;RAB8B;RBPJ;SEPT7;STT3A;TM9SF2;ZNF512
E2F4	Lightcyan	transfac_pro__M00918	3.28	0.0651	18	ADD3;ANTXR1;ATP2B4;CLCC1;DYNC1I2;HIP1;HLTF;HSPG2;MIER1;NOTCH2;PTGFRN;PTPRS;RAB8B;RBPJ;SEPT7;STT3A;TM9SF2;ZNF512
E2F4	Lightcyan	transfac_pro__M00939	3.09	0.0623	18	ADD3;ATP2B4;CLCC1;DOCK7;DYNC1I2;HIP1;HLTF;HSPG2;MIER1;NOTCH2;PTGFRN;PTPRS;RAB8B;RBPJ;SEPT7;STT3A;TM9SF2;ZNF512
EGR1	Lightcyan	transfac_pro__M04892	3.16	0.0634	3	DNAJC18;DYNC1I2;RAB8B
ELF1	Lightcyan	taipale_tf_pairs__FOXJ3_ELF1_NNARAAAACCGAAWMN_CAP	3.26	0.0649	7	ADD3;DDR2;DOCK7;DYNC1I2;MDFIC;SH3D19;TM9SF2
ELF3	Lightcyan	taipale_cyt_meth__ELF3_ACCCGGAAGNNNNNNNNNWWWWW_eDBD	3.2	0.0639	4	ATP2B4;STT3A;WDR48;ZNF512
ELK1	Lightcyan	taipale_tf_pairs__ELK1_FOXI1_RSCGGAANNRTMAAYAN_CAP_repr	3.22	0.0642	4	ATP2B4;NAV1;STT3A;ZNF512
ESRRB	Lightcyan	taipale_tf_pairs__TEAD4_ESRRB_RCATWCNNNNNNAGGTCA_CAP_repr	3.88	0.0744	4	DYNC1I2;MTPN;SEPT7;SNX4
ETS1	Lightcyan	transfac_pro__M04692	3.44	0.0676	3	DNAJC18;DYNC1I2;RAB8B
ETS1	Lightcyan	dbcorrdb__ETS1__ENCSR000BKQ_1__m1	3.23	0.0643	5	ADD3;DNAJC18;DYNC1I2;RAB8B;TBC1D2B
ETV2	Lightcyan	taipale_tf_pairs__ETV2_SREBF2_RTMRCGTGACGGAWGN_CAP_repr	3.09	0.0622	3	ADD3;GNS;STT3A
EWSR1	Lightcyan	swissregulon__hs__EWSR1-FLI1.p2	3.35	0.0662	4	ANTXR1;DDR2;MTPN;PTGFRN
FLI1	Lightcyan	swissregulon__hs__EWSR1-FLI1.p2	3.35	0.0662	4	ANTXR1;DDR2;MTPN;PTGFRN
FOXA1	Lightcyan	taipale_cyt_meth__FOXA1_NWRWGTMAATATTKRYNYWN_FL	3.91	0.0749	4	ADD3;DYNC1I2;SH3D19;TBC1D2B
FOXA1	Lightcyan	taipale_cyt_meth__FOXA1_NWRWGTMAATATTKRYNYWN_FL_meth	3.19	0.0638	3	ADD3;DYNC1I2;TBC1D2B
FOXA1	Lightcyan	transfac_pro__M07720	3.01	0.061	3	ADD3;DYNC1I2;TBC1D2B
FOXA2	Lightcyan	transfac_pro__M07720	3.01	0.061	3	ADD3;DYNC1I2;TBC1D2B
FOXA2	Lightcyan	taipale_cyt_meth__FOXA2_NWNWGTMAATATTKRYNYWN_eDBD_meth_repr	3.6	0.07	4	ADD3;ANTXR1;DYNC1I2;TBC1D2B
FOXA3	Lightcyan	transfac_pro__M07720	3.01	0.061	3	ADD3;DYNC1I2;TBC1D2B
FOXB1	Lightcyan	taipale_cyt_meth__FOXB1_NWNWGTMAATATTRACWYWN_eDBD	3.28	0.0652	3	ADD3;DYNC1I2;TBC1D2B
FOXB1	Lightcyan	taipale_cyt_meth__FOXB1_NWNWGTMAATATTRACWYWN_eDBD_meth	3.31	0.0656	3	ADD3;DYNC1I2;TBC1D2B
FOXI1	Lightcyan	taipale_tf_pairs__ELK1_FOXI1_RSCGGAANNRTMAAYAN_CAP_repr	3.22	0.0642	4	ATP2B4;NAV1;STT3A;ZNF512
FOXJ3	Lightcyan	taipale_tf_pairs__FOXJ3_ELF1_NNARAAAACCGAAWMN_CAP	3.26	0.0649	7	ADD3;DDR2;DOCK7;DYNC1I2;MDFIC;SH3D19;TM9SF2
GMEB1	Lightcyan	cisbp__M1545	3.58	0.0698	4	GNS;PTPRS;RBPJ;SEPT7
GMEB1	Lightcyan	cisbp__M1550	3.37	0.0666	4	GNS;PTPRS;RBPJ;SEPT7
GMEB2	Lightcyan	taipale_cyt_meth__GMEB2_NKACGTNNNNTACGTMN_eDBD_meth_repr	3.35	0.0663	13	ADD3;ANKRD50;DNMT1;DYNC1I2;GMCL1;GNS;HLTF;PJA2;RAB8B;RBPJ;SEPT7;STT3A;WDR48
HELT	Lightcyan	cisbp__M4900	4.01	0.0763	4	GNS;PTPRS;STT3A;ZNF512
HELT	Lightcyan	flyfactorsurvey__cwo_SANGER_5_FBgn0259938	3.76	0.0725	4	GNS;PTPRS;STT3A;ZNF512
HNF4A	Lightcyan	taipale__HNF4A_full_RRGTCCAAAGGTCAA	3.21	0.0641	6	ANTXR1;DDX31;IL13RA1;PRRC1;PTPRS;SH3D19
HNF4A	Lightcyan	taipale_cyt_meth__HNF4A_NRGTCCAAAGGTCRN_eDBD	3.7	0.0715	5	ANTXR1;DDX31;PRRC1;PTPRS;SH3D19
HNF4A	Lightcyan	taipale_cyt_meth__HNF4A_NRGTCCAAAGGTCRN_eDBD_meth_repr	3.53	0.0689	5	ANTXR1;DDX31;PRRC1;PTPRS;SH3D19
HSF1	Lightcyan	hdpi__HSF1	5.52	0.0996	6	ANTXR1;NOTCH2;PTGFRN;RBPJ;SEPT7;SH3D19
HSF1	Lightcyan	swissregulon__hs__HSF1_2.p2	3.3	0.0655	7	ANTXR1;DYNC1I2;MDFIC;NAV1;NOTCH2;RBPJ;SH3D19
HSF2	Lightcyan	transfac_public__M00147	3.25	0.0647	5	DYNC1I2;NAV1;NOTCH2;RBPJ;SH3D19
HSF2	Lightcyan	cisbp__M3444	3.44	0.0676	5	DYNC1I2;NAV1;NOTCH2;RBPJ;SH3D19
HSF2	Lightcyan	swissregulon__hs__HSF1_2.p2	3.3	0.0655	7	ANTXR1;DYNC1I2;MDFIC;NAV1;NOTCH2;RBPJ;SH3D19
IRF1	Lightcyan	dbcorrdb__IRF1__ENCSR000EGK_1__m2	3.13	0.0628	2	SEPT7;STT3A
JUND	Lightcyan	dbcorrdb__JUND__ENCSR000BKP_1__m2	4.11	0.0779	4	DDR2;PTGFRN;RAB8B;TM9SF2
JUND	Lightcyan	transfac_pro__M04803	3.26	0.0649	9	ATP2B4;HSPG2;IL13RA1;NAV1;RAB8B;RBPJ;SEPT7;STT3A;TM9SF2
KIAA0907	Lightcyan	hdpi__KIAA0907	3.52	0.0688	3	ANTXR1;ATP2B4;PTGFRN
MAPK1	Lightcyan	hdpi__MAPK1	3.06	0.0617	2	ANTXR1;PTGFRN
MITF	Lightcyan	transfac_pro__M01029	3.1	0.0624	4	DYNC1I2;GNS;PTPRS;STT3A
NFAT5	Lightcyan	taipale_cyt_meth__NFAT5_NYGGAAANNTACN_eDBD_meth_repr	3.02	0.0612	5	DDR2;DOCK7;NOTCH2;PJA2;RBPJ
NFIA	Lightcyan	cisbp__M5660	3.58	0.0697	6	ATP2B4;DDR2;PTGFRN;SEPT7;SH3D19;STT3A
NFIB	Lightcyan	cisbp__M5662	3.76	0.0725	4	ATP2B4;DDR2;SEPT7;SH3D19
NFIX	Lightcyan	cisbp__M5667	3.81	0.0732	5	ATP2B4;DDR2;PTGFRN;SEPT7;SH3D19
NR1I3	Lightcyan	taipale_cyt_meth__NR1I3_NTGAACTWW_FL_repr	3.16	0.0632	4	ANTXR1;NOTCH2;PTGFRN;SH3D19
NR2F2	Lightcyan	cisbp__M4703	3.16	0.0632	2	ANTXR1;DDR2
NR6A1	Lightcyan	swissregulon__hs__NR6A1.p2	3.12	0.0626	2	ADD3;NOTCH2
OSR1	Lightcyan	transfac_pro__M07949	4.78	0.0882	5	GMCL1;MDFIC;NAV1;PTGFRN;SEPT7
OSR1	Lightcyan	transfac_pro__M07909	4.41	0.0825	4	MDFIC;NAV1;SEPT7;STT3A
OSR2	Lightcyan	transfac_pro__M05539	3.17	0.0635	3	ANTXR1;GMCL1;RBPJ
OSR2	Lightcyan	transfac_pro__M07909	4.41	0.0825	4	MDFIC;NAV1;SEPT7;STT3A
OSR2	Lightcyan	transfac_pro__M07949	4.78	0.0882	5	GMCL1;MDFIC;NAV1;PTGFRN;SEPT7
OVOL1	Lightcyan	flyfactorsurvey__ovo_SOLEXA_5_FBgn0003028	4.45	0.0831	16	ADD3;ANTXR1;ATP2B4;CTNNB1;DNAJC18;DOCK7;DYNC1I2;GMCL1;HIP1;MDFIC;MTPN;NAV1;PTGFRN;SEPT7;SH3D19;STT3A
OVOL1	Lightcyan	taipale_cyt_meth__OVOL1_NRWACCGTTATNYN_FL	4.08	0.0774	8	ATP2B4;CTNNB1;DNAJC18;DOCK7;GMCL1;HIP1;PTGFRN;STT3A
OVOL1	Lightcyan	cisbp__M5141	4.06	0.0771	14	ADD3;ANTXR1;ATP2B4;CTNNB1;DNAJC18;DOCK7;GMCL1;HIP1;MDFIC;MTPN;NAV1;PTGFRN;SEPT7;STT3A
OVOL2	Lightcyan	flyfactorsurvey__ovo_SOLEXA_5_FBgn0003028	4.45	0.0831	16	ADD3;ANTXR1;ATP2B4;CTNNB1;DNAJC18;DOCK7;DYNC1I2;GMCL1;HIP1;MDFIC;MTPN;NAV1;PTGFRN;SEPT7;SH3D19;STT3A
OVOL2	Lightcyan	cisbp__M5141	4.06	0.0771	14	ADD3;ANTXR1;ATP2B4;CTNNB1;DNAJC18;DOCK7;GMCL1;HIP1;MDFIC;MTPN;NAV1;PTGFRN;SEPT7;STT3A
OVOL3	Lightcyan	cisbp__M5141	4.06	0.0771	14	ADD3;ANTXR1;ATP2B4;CTNNB1;DNAJC18;DOCK7;GMCL1;HIP1;MDFIC;MTPN;NAV1;PTGFRN;SEPT7;STT3A
OVOL3	Lightcyan	flyfactorsurvey__ovo_SOLEXA_5_FBgn0003028	4.45	0.0831	16	ADD3;ANTXR1;ATP2B4;CTNNB1;DNAJC18;DOCK7;DYNC1I2;GMCL1;HIP1;MDFIC;MTPN;NAV1;PTGFRN;SEPT7;SH3D19;STT3A
PEG3	Lightcyan	transfac_pro__M06834	3.68	0.0713	17	ADD3;ANTXR1;DNAJC18;DOCK7;DYNC1I2;HLTF;IL13RA1;MDFIC;MIER1;MTPN;NOTCH2;PJA2;PTGFRN;RAB8B;STT3A;TM9SF2;WDR48
PLAGL2	Lightcyan	transfac_pro__M05548	3.52	0.0689	3	ANTXR1;DDX31;NAV1
POLR2A	Lightcyan	dbcorrdb__POLR2AphosphoS2__ENCSR000EHF_1__m1	3.11	0.0626	3	DDR2;MDFIC;SH3D19
PRDM5	Lightcyan	transfac_pro__M06728	5.64	0.101	5	HIP1;NAV1;PJA2;SEPT7;ZNF512
RAD21	Lightcyan	dbcorrdb__RAD21__ENCSR000BLY_1__m2	3.41	0.0672	4	ANTXR1;DYNC1I2;MDFIC;MTPN
RARG	Lightcyan	homer__AGGTCAAGGTCA_RARg	3.34	0.066	4	ADD3;ANTXR1;IL13RA1;MDFIC
RCOR1	Lightcyan	dbcorrdb__RCOR1__ENCSR000EDQ_1__m1	3.43	0.0675	4	HIP1;RBPJ;SEPT7;SH3D19
REL	Lightcyan	jaspar__MA0023.1	3.24	0.0645	4	HLTF;NOTCH2;PTGFRN;TM9SF2
RELA	Lightcyan	jaspar__MA0023.1	3.24	0.0645	4	HLTF;NOTCH2;PTGFRN;TM9SF2
RELB	Lightcyan	jaspar__MA0023.1	3.24	0.0645	4	HLTF;NOTCH2;PTGFRN;TM9SF2
RFX5	Lightcyan	taipale_cyt_meth__RFX5_NGTTGCYRNNNGTTGCYRN_eDBD_meth	3.94	0.0753	4	ATP2B4;DYNC1I2;PRRC1;PTGFRN
RFX5	Lightcyan	taipale_cyt_meth__RFX5_NGTTGCYRNNNGTTGCYRN_eDBD_repr	3.11	0.0625	3	ATP2B4;DYNC1I2;PRRC1
RUNX1	Lightcyan	transfac_pro__M07890	3.29	0.0653	3	DYNC1I2;HLTF;SH3D19
RUNX2	Lightcyan	cisbp__M5789	3.41	0.0672	4	DYNC1I2;HLTF;RAB8B;SH3D19
RUNX2	Lightcyan	transfac_pro__M07890	3.29	0.0653	3	DYNC1I2;HLTF;SH3D19
RUNX2	Lightcyan	taipale_cyt_meth__RUNX2_NWAACCGCANNNACCGCAAN_eDBD	3.13	0.0628	3	DYNC1I2;HLTF;SH3D19
RUNX3	Lightcyan	transfac_pro__M07890	3.29	0.0653	3	DYNC1I2;HLTF;SH3D19
RUNX3	Lightcyan	cisbp__M5793	3.78	0.0728	5	DYNC1I2;HLTF;MDFIC;RAB8B;SH3D19
RUNX3	Lightcyan	taipale__RUNX3_DBD_WAACCRCAAWAACCRCAN	4.39	0.0822	5	DYNC1I2;HLTF;MDFIC;RAB8B;SH3D19
RXRA	Lightcyan	hocomoco__RXRA_MOUSE.H11MO.0.A	3.06	0.0617	4	ADD3;ANTXR1;IL13RA1;MDFIC
RXRA	Lightcyan	hocomoco__RXRA_MOUSE.H11MO.2.A	3.87	0.0743	15	ADD3;ANTXR1;DDR2;DYNC1I2;HSPG2;IL13RA1;MDFIC;MIER1;MTPN;NAV1;NOTCH2;RBPJ;SEPT7;SH3D19;UBA6
RXRG	Lightcyan	hocomoco__RXRG_MOUSE.H11MO.1.B	4.45	0.0832	9	ADD3;ANTXR1;ATP2B4;DYNC1I2;IL13RA1;MDFIC;NOTCH2;SH3D19;UBA6
SALL2	Lightcyan	transfac_pro__M06801	3.79	0.073	8	CTNNB1;HLTF;IL13RA1;MDFIC;NOTCH2;PTGFRN;RAB8B;SEPT7
SALL3	Lightcyan	transfac_pro__M06847	3.79	0.073	4	ANTXR1;PTGFRN;SH3D19;STT3A
SIX5	Lightcyan	transfac_pro__M04678	3.79	0.0729	18	ATP2B4;DDR2;DNAJC18;DNMT1;DYNC1I2;HLTF;IL13RA1;MDFIC;MIER1;MTPN;NAV1;NOTCH2;RAB8B;RBPJ;SH3D19;STT3A;TBC1D2B;TM9SF2
SIX5	Lightcyan	cisbp__M4692	3.73	0.072	3	DNAJC18;DYNC1I2;RAB8B
SIX5	Lightcyan	transfac_pro__M04682	3.15	0.0632	3	DNAJC18;DYNC1I2;RAB8B
SMARCC2	Lightcyan	dbcorrdb__SMARCC2__ENCSR000EDL_1__m2	3.8	0.0731	3	DNAJC18;DYNC1I2;RAB8B
SMARCC2	Lightcyan	dbcorrdb__SMARCC2__ENCSR000EDL_1__m1	3.67	0.0712	15	DDR2;DNAJC18;DYNC1I2;GMCL1;GNS;HLTF;IL13RA1;PTPRS;RAB8B;RBPJ;SH3D19;STT3A;TBC1D2B;TM9SF2;ZNF512
SMARCC2	Lightcyan	transfac_pro__M04774	4.05	0.0769	3	DNAJC18;DYNC1I2;RAB8B
SP1	Lightcyan	hocomoco__SP1_HUMAN.H11MO.1.A	3.24	0.0646	17	ADD3;ANKRD50;ANTXR1;ATP2B4;GMCL1;GNS;HIP1;HLTF;HSPG2;IL13RA1;ITIH5;MIER1;NOTCH2;PJA2;RAB8B;SEPT7;ZNF512
SP2	Lightcyan	transfac_pro__M04932	4.78	0.0882	20	ADD3;ANTXR1;ATP2B4;CTNNB1;GMCL1;GNS;HIP1;HSPG2;ITIH5;MIER1;NAV1;NOTCH2;PJA2;PTGFRN;RAB8B;SEPT7;TBC1D2B;UBA6;WDR48;ZNF512
SP3	Lightcyan	transfac_pro__M07615	3.49	0.0683	4	ADD3;ANKRD50;HIP1;PJA2
SPDEF	Lightcyan	taipale_tf_pairs__TEAD4_SPDEF_RGAATGCGGATN_CAP	3.03	0.0613	3	ATP2B4;HLTF;STT3A
SREBF1	Lightcyan	transfac_pro__M07643	3	0.0609	5	GNS;PTPRS;RBPJ;STT3A;ZNF512
SREBF1	Lightcyan	flyfactorsurvey__HLH106_SANGER_10_FBgn0015234	3.85	0.074	4	GNS;PTPRS;STT3A;ZNF512
SREBF1	Lightcyan	taipale_cyt_meth__SREBF1_NTCACGTGAN_eDBD	3.27	0.065	3	GNS;PTPRS;STT3A
SREBF2	Lightcyan	flyfactorsurvey__HLH106_SANGER_10_FBgn0015234	3.85	0.074	4	GNS;PTPRS;STT3A;ZNF512
SREBF2	Lightcyan	taipale_tf_pairs__ETV2_SREBF2_RTMRCGTGACGGAWGN_CAP_repr	3.09	0.0622	3	ADD3;GNS;STT3A
SREBF2	Lightcyan	cisbp__M0190	3.1	0.0623	7	ANKRD50;ANTXR1;GNS;PTPRS;SEPT7;STT3A;ZNF512
SREBF2	Lightcyan	transfac_pro__M07643	3	0.0609	5	GNS;PTPRS;RBPJ;STT3A;ZNF512
TCF7	Lightcyan	cisbp__M6099	3.16	0.0633	3	ANTXR1;SH3D19;SNX4
TCF7	Lightcyan	taipale__Tcf7_DBD_NAAGATCAAAGG	3.1	0.0624	3	ANTXR1;SH3D19;SNX4
TEAD4	Lightcyan	taipale_tf_pairs__TEAD4_SPDEF_RGAATGCGGATN_CAP	3.03	0.0613	3	ATP2B4;HLTF;STT3A
TEAD4	Lightcyan	taipale_tf_pairs__TEAD4_ESRRB_RCATWCNNNNNNAGGTCA_CAP_repr	3.88	0.0744	4	DYNC1I2;MTPN;SEPT7;SNX4
TFDP1	Lightcyan	transfac_pro__M00918	3.28	0.0651	18	ADD3;ANTXR1;ATP2B4;CLCC1;DYNC1I2;HIP1;HLTF;HSPG2;MIER1;NOTCH2;PTGFRN;PTPRS;RAB8B;RBPJ;SEPT7;STT3A;TM9SF2;ZNF512
TFDP1	Lightcyan	transfac_pro__M00939	3.09	0.0623	18	ADD3;ATP2B4;CLCC1;DOCK7;DYNC1I2;HIP1;HLTF;HSPG2;MIER1;NOTCH2;PTGFRN;PTPRS;RAB8B;RBPJ;SEPT7;STT3A;TM9SF2;ZNF512
TFE3	Lightcyan	transfac_pro__M01029	3.1	0.0624	4	DYNC1I2;GNS;PTPRS;STT3A
TFEB	Lightcyan	transfac_pro__M01029	3.1	0.0624	4	DYNC1I2;GNS;PTPRS;STT3A
TFEC	Lightcyan	transfac_pro__M01029	3.1	0.0624	4	DYNC1I2;GNS;PTPRS;STT3A
TLX3	Lightcyan	taipale_cyt_meth__TLX3_NAATTGNNNNNNNNNNCAATTN_FL_repr	3.14	0.063	4	ADD3;DDR2;DYNC1I2;STT3A
TP53	Lightcyan	swissregulon__hs__TP53.p2	3.45	0.0678	3	DNAJC18;DYNC1I2;TBC1D2B
XBP1	Lightcyan	cisbp__M0292	3.02	0.0611	4	GNS;PTPRS;RBPJ;STT3A
XBP1	Lightcyan	hocomoco__XBP1_HUMAN.H11MO.0.D	3.11	0.0625	3	NCSTN;PTPRS;STT3A
ZBTB43	Lightcyan	taipale_cyt_meth__ZBTB43_NGTGCCNNNNNNNYAGCACN_eDBD_repr	3.17	0.0634	4	DNMT1;DYNC1I2;GMCL1;PTPRS
ZFP62	Lightcyan	transfac_pro__M06504	3.12	0.0627	2	ATP2B4;DDR2
ZIC1	Lightcyan	flyfactorsurvey__opa_NAR_FBgn0003002	3.51	0.0686	3	ADD3;HLTF;NAV1
ZIC1	Lightcyan	transfac_pro__M07939	3.03	0.0612	3	ADD3;HLTF;NAV1
ZIC1	Lightcyan	cisbp__M2259	3.59	0.0699	3	ADD3;HLTF;NAV1
ZIC2	Lightcyan	cisbp__M2259	3.59	0.0699	3	ADD3;HLTF;NAV1
ZIC2	Lightcyan	transfac_pro__M07939	3.03	0.0612	3	ADD3;HLTF;NAV1
ZIC2	Lightcyan	flyfactorsurvey__opa_NAR_FBgn0003002	3.51	0.0686	3	ADD3;HLTF;NAV1
ZIC3	Lightcyan	cisbp__M2259	3.59	0.0699	3	ADD3;HLTF;NAV1
ZIC3	Lightcyan	transfac_pro__M07939	3.03	0.0612	3	ADD3;HLTF;NAV1
ZIC3	Lightcyan	flyfactorsurvey__opa_NAR_FBgn0003002	3.51	0.0686	3	ADD3;HLTF;NAV1
ZIC4	Lightcyan	transfac_pro__M07939	3.03	0.0612	3	ADD3;HLTF;NAV1
ZIC4	Lightcyan	flyfactorsurvey__opa_NAR_FBgn0003002	3.51	0.0686	3	ADD3;HLTF;NAV1
ZIC4	Lightcyan	cisbp__M2259	3.59	0.0699	3	ADD3;HLTF;NAV1
ZIC5	Lightcyan	flyfactorsurvey__opa_NAR_FBgn0003002	3.51	0.0686	3	ADD3;HLTF;NAV1
ZIC5	Lightcyan	cisbp__M2259	3.59	0.0699	3	ADD3;HLTF;NAV1
ZIC5	Lightcyan	transfac_pro__M07939	3.03	0.0612	3	ADD3;HLTF;NAV1
ZKSCAN3	Lightcyan	transfac_pro__M05957	3.72	0.072	3	DOCK7;HLTF;PTGFRN
ZNF143	Lightcyan	transfac_pro__M04747	4.14	0.0784	4	DNAJC18;DYNC1I2;RAB8B;TBC1D2B
ZNF143	Lightcyan	transfac_pro__M04732	3.79	0.073	4	DNAJC18;DYNC1I2;RAB8B;TBC1D2B
ZNF143	Lightcyan	cisbp__M4484	3.56	0.0694	4	DNAJC18;DYNC1I2;RAB8B;TBC1D2B
ZNF18	Lightcyan	transfac_pro__M05588	3.14	0.063	7	DDR2;GMCL1;MTPN;NAV1;NOTCH2;PJA2;SEPT7
ZNF225	Lightcyan	transfac_pro__M06763	4.49	0.0838	10	ADD3;ANTXR1;DDX31;DOCK7;HLTF;ITIH5;MDFIC;NOTCH2;RAB8B;STT3A
ZNF25	Lightcyan	transfac_pro__M05671	3.66	0.071	6	ANTXR1;DDR2;DOCK7;HLTF;MDFIC;SH3D19
ZNF284	Lightcyan	transfac_pro__M06271	3.94	0.0753	4	IL13RA1;MIER1;MTPN;PTGFRN
ZNF285	Lightcyan	transfac_pro__M06671	3.36	0.0663	4	ADD3;ATP2B4;DDR2;PJA2
ZNF296	Lightcyan	transfac_pro__M05424	3.34	0.0661	10	ADD3;ANKRD50;DNAJC18;DYNC1I2;HLTF;NAV1;NOTCH2;SEPT7;STT3A;WDR48
ZNF304	Lightcyan	transfac_pro__M06732	4.02	0.0765	3	ATP2B4;DOCK7;PTGFRN
ZNF337	Lightcyan	transfac_pro__M06753	3.57	0.0696	3	MDFIC;PTGFRN;SH3D19
ZNF355P	Lightcyan	transfac_pro__M06710	3.09	0.0622	3	ADD3;HLTF;RAB8B
ZNF382	Lightcyan	hocomoco__ZN382_HUMAN.H11MO.0.C	3.56	0.0695	6	DDR2;DYNC1I2;IL13RA1;NAV1;SH3D19;TBC1D2B
ZNF425	Lightcyan	transfac_pro__M06959	3.39	0.0669	3	ADD3;DYNC1I2;MTPN
ZNF43	Lightcyan	transfac_pro__M06120	3.93	0.0751	6	ADD3;DYNC1I2;GNS;PJA2;SEPT7;ZNF512
ZNF440	Lightcyan	transfac_pro__M06473	5.47	0.0988	5	DNAJC18;DYNC1I2;MDFIC;RAB8B;TBC1D2B
ZNF493	Lightcyan	transfac_pro__M06440	5.05	0.0924	5	ANTXR1;ATP2B4;DDR2;HLTF;SH3D19
ZNF502	Lightcyan	transfac_pro__M06561	4.36	0.0817	12	ADD3;ANTXR1;ATP2B4;DOCK7;DYNC1I2;HLTF;MTPN;NAV1;PTGFRN;RAB8B;SEPT7;SH3D19
ZNF534	Lightcyan	transfac_pro__M06421	4.2	0.0793	3	DDX31;DYNC1I2;NAV1
ZNF578	Lightcyan	transfac_pro__M06564	3.18	0.0636	3	ADD3;ATP2B4;MTPN
ZNF582	Lightcyan	transfac_pro__M05948	5.4	0.0978	13	ANTXR1;ATP2B4;DOCK7;GMCL1;HIP1;HLTF;MDFIC;MIER1;MTPN;NAV1;PTGFRN;SEPT7;SH3D19
ZNF583	Lightcyan	transfac_pro__M06643	3.18	0.0636	14	ANKRD50;ANTXR1;CTNNB1;DDR2;DOCK7;DYNC1I2;GNS;IL13RA1;MTPN;NOTCH2;PTPRS;STT3A;UBA6;ZNF512
ZNF595	Lightcyan	transfac_pro__M06465	3.95	0.0755	3	DOCK7;HLTF;PTGFRN
ZNF700	Lightcyan	transfac_pro__M05926	3.61	0.0702	7	ATP2B4;DNAJC18;DYNC1I2;NOTCH2;RAB8B;SEPT7;TBC1D2B
ZNF716	Lightcyan	transfac_pro__M06077	3.05	0.0616	8	ADD3;DDR2;GMCL1;HLTF;MTPN;NOTCH2;SEPT7;TM9SF2
ZNF805	Lightcyan	transfac_pro__M06281	3.36	0.0664	7	ADD3;ANTXR1;DDR2;DYNC1I2;SEPT7;SH3D19;TBC1D2B
ZNF805	Lightcyan	transfac_pro__M06267	3.26	0.0649	6	HIP1;HLTF;MIER1;PJA2;SH3D19;WDR48
ZNF83	Lightcyan	transfac_pro__M06153	3.5	0.0685	4	DNAJC18;MDFIC;PTGFRN;RBPJ
ZNF84	Lightcyan	transfac_pro__M06152	3.6	0.0701	3	DDR2;PTPRS;UBA6
ZNF860	Lightcyan	transfac_pro__M05971	3.12	0.0627	3	DDR2;NAV1;PJA2
ZSCAN2	Lightcyan	transfac_pro__M06251	3.76	0.0725	7	ADD3;GMCL1;MDFIC;NCSTN;NOTCH2;PTGFRN;SEPT7
ACAA1	purple	transfac_pro__M04671	4.07	0.102	12	RPL11;RPL13A;RPL21;RPL28;RPL32;RPL34;RPL35A;RPL7;RPL9;RPS18;RPS27;RPS3
ATF3	purple	transfac_pro__M04744	5.38	0.131	15	RPL13;RPL13A;RPL18;RPL19;RPL21;RPL23;RPL24;RPL34;RPL7;RPL9;RPS15A;RPS21;RPS28;RPS8;RPS9
ATF3	purple	factorbook__CREB-ext	5.64	0.137	18	RPL11;RPL13;RPL13A;RPL18;RPL21;RPL23;RPL24;RPL32;RPL34;RPL35A;RPL8;RPL9;RPS20;RPS27;RPS3;RPS7;RPS8;RPS9
ATF3	purple	dbcorrdb__ATF3__ENCSR000BKC_1__m2	5.23	0.128	6	RPL18;RPL23;RPL24;RPL9;RPS8;RPS9
ATF4	purple	taipale_tf_pairs__ATF4_CEBPB_NNATGAYGCAAYN_CAP	3.08	0.0805	7	RPL13A;RPL18;RPL34;RPL9;RPS18;RPS21;RPS3
ATF4	purple	taipale_tf_pairs__CEBPG_ATF4_NNATGAYGCAAT_CAP	3.37	0.087	11	RPL11;RPL13A;RPL18;RPL21;RPL23;RPL24;RPL34;RPL9;RPS19;RPS20;RPS27
BCLAF1	purple	transfac_pro__M04704	3.24	0.084	13	RPL11;RPL18A;RPL19;RPL21;RPL28;RPL30;RPL32;RPL34;RPS18;RPS19;RPS21;RPS27;RPS3
BCLAF1	purple	dbcorrdb__BCLAF1__ENCSR000BJZ_1__m1	4.91	0.121	24	RPL11;RPL13A;RPL14;RPL18A;RPL19;RPL21;RPL23;RPL24;RPL28;RPL30;RPL32;RPL34;RPL8;RPL9;RPS12;RPS16;RPS18;RPS19;RPS20;RPS21;RPS27;RPS3;RPS7;RPS8
BCLAF1	purple	dbcorrdb__BCLAF1__ENCSR000BKH_1__m1	4.46	0.111	24	RPL11;RPL13A;RPL14;RPL18A;RPL19;RPL21;RPL24;RPL28;RPL30;RPL32;RPL34;RPL7;RPL8;RPL9;RPS12;RPS16;RPS18;RPS19;RPS20;RPS21;RPS27;RPS3;RPS7;RPS8
BRCA1	purple	dbcorrdb__BRCA1__ENCSR000EBX_1__m1	4.41	0.11	4	RPL10A;RPL7A;RPS15A;RPS28
BRCA1	purple	transfac_pro__M04687	4.24	0.106	4	RPL10A;RPL7A;RPS15A;RPS28
BRCA1	purple	dbcorrdb__BRCA1__ENCSR000DZS_1__m1	4.71	0.116	12	RPL10A;RPL11;RPL21;RPL24;RPL28;RPL7;RPL7A;RPS15A;RPS18;RPS19;RPS28;RPS9
BRCA1	purple	dbcorrdb__BRCA1__ENCSR000EDY_1__m1	4.34	0.108	15	RPL10A;RPL11;RPL21;RPL24;RPL28;RPL7;RPL7A;RPL9;RPS12;RPS15A;RPS18;RPS19;RPS28;RPS8;RPS9
BRCA1	purple	cisbp__M4528	4.49	0.112	11	RPL10A;RPL24;RPL28;RPL7;RPL7A;RPS15A;RPS16;RPS18;RPS19;RPS28;RPS9
BRCA1	purple	cisbp__M4454	4.53	0.113	19	RPL10A;RPL11;RPL13A;RPL21;RPL23;RPL24;RPL28;RPL32;RPL7;RPL7A;RPS12;RPS15A;RPS16;RPS18;RPS19;RPS20;RPS27;RPS28;RPS9
BRCA1	purple	dbcorrdb__BRCA1__ENCSR000EDB_1__m1	3.38	0.0871	21	RPL10A;RPL11;RPL13;RPL13A;RPL14;RPL18;RPL19;RPL21;RPL23;RPL24;RPL7A;RPL9;RPS12;RPS15A;RPS16;RPS18;RPS19;RPS27;RPS28;RPS8;RPS9
CEBPB	purple	taipale_tf_pairs__ATF4_CEBPB_NNATGAYGCAAYN_CAP	3.08	0.0805	7	RPL13A;RPL18;RPL34;RPL9;RPS18;RPS21;RPS3
CEBPB	purple	taipale_tf_pairs__FLI1_CEBPB_RNCGGANNTTGCGCAAN_CAP	4.04	0.102	4	RPL13A;RPL34;RPS18;RPS27
CEBPD	purple	taipale_tf_pairs__ERF_CEBPD_RSMGGAANTTGCGYAAN_CAP	3.81	0.0967	9	RPL13;RPL13A;RPL24;RPL32;RPL34;RPS18;RPS19;RPS27;RPS8
CEBPD	purple	taipale_tf_pairs__ETV2_CEBPD_RSCGGANNTTGCGYAAN_CAP_repr	4.93	0.121	9	RPL13;RPL13A;RPL19;RPL24;RPL34;RPS18;RPS19;RPS27;RPS8
CEBPD	purple	taipale_tf_pairs__ETV5_CEBPD_NSCGGANNTTRCGYAAN_CAP	4.66	0.115	4	RPL13A;RPL34;RPS18;RPS19
CEBPD	purple	taipale_tf_pairs__FLI1_CEBPD_RNCGGANNTTGCGCAAN_CAP	4.87	0.12	8	RPL13;RPL13A;RPL19;RPL24;RPL34;RPS18;RPS19;RPS27
CEBPG	purple	taipale_tf_pairs__CEBPG_ATF4_NNATGAYGCAAT_CAP	3.37	0.087	11	RPL11;RPL13A;RPL18;RPL21;RPL23;RPL24;RPL34;RPL9;RPS19;RPS20;RPS27
CHD2	purple	dbcorrdb__CHD2__ENCSR000EBT_1__m1	3.91	0.0988	4	RPL10A;RPL7A;RPS15A;RPS28
CHD2	purple	dbcorrdb__CHD2__ENCSR000DZR_1__m1	4.24	0.106	4	RPL10A;RPL7A;RPS15A;RPS28
CHD2	purple	dbcorrdb__CHD2__ENCSR000EHD_1__m1	3.94	0.0994	17	RPL10A;RPL11;RPL13A;RPL18A;RPL24;RPL28;RPL7;RPL7A;RPL9;RPS12;RPS15A;RPS19;RPS20;RPS28;RPS7;RPS8;RPS9
CHD2	purple	dbcorrdb__CHD2__ENCSR000EED_1__m1	4.08	0.103	15	RPL10A;RPL11;RPL13A;RPL21;RPL24;RPL28;RPL7;RPL7A;RPS12;RPS15A;RPS19;RPS20;RPS28;RPS8;RPS9
CHD2	purple	dbcorrdb__CHD2__ENCSR000ECP_1__m1	3.79	0.0963	16	RPL10A;RPL13A;RPL18A;RPL28;RPL32;RPL35A;RPL7;RPL7A;RPL9;RPS12;RPS15A;RPS16;RPS19;RPS28;RPS7;RPS8
CHD2	purple	transfac_pro__M04710	5.03	0.124	10	RPL10A;RPL24;RPL7;RPL7A;RPL9;RPS15A;RPS16;RPS19;RPS28;RPS9
CREB1	purple	dbcorrdb__CREB1__ENCSR000BRB_1__m1	3.2	0.0833	15	RPL13;RPL13A;RPL14;RPL18;RPL21;RPL23;RPL24;RPL28;RPL34;RPL9;RPS21;RPS27;RPS3;RPS8;RPS9
CXXC1	purple	transfac_pro__M07483	3.93	0.0992	17	RPL11;RPL13;RPL14;RPL19;RPL21;RPL23;RPL28;RPL32;RPL35A;RPL7;RPL9;RPS16;RPS20;RPS3;RPS7;RPS8;RPS9
DBP	purple	transfac_pro__M09010	3.56	0.0911	15	RPL11;RPL13;RPL13A;RPL18;RPL19;RPL21;RPL23;RPL24;RPL34;RPL9;RPS10;RPS18;RPS27;RPS27A;RPS9
DBP	purple	cisbp__M4992	3.38	0.0871	11	RPL11;RPL13A;RPL18;RPL19;RPL23;RPL24;RPL34;RPL9;RPS18;RPS8;RPS9
DLX3	purple	taipale_tf_pairs__ETV2_DLX3_RSCGGAANNNNNNNTAATKR_CAP_repr	4.48	0.111	16	RPL14;RPL19;RPL21;RPL28;RPL30;RPL32;RPL34;RPS12;RPS18;RPS19;RPS21;RPS27;RPS27A;RPS3;RPS7;RPS8
DLX3	purple	taipale_tf_pairs__ETV2_DLX3_RSCGGAANNNNNNYAATTA_CAP	4.19	0.105	9	RPL18A;RPL19;RPL32;RPL34;RPS18;RPS19;RPS27;RPS7;RPS8
DLX3	purple	taipale_tf_pairs__ETV2_DLX3_TAATTRNNNNCGGAARYN_CAP_repr	3.8	0.0965	3	RPL19;RPL32;RPS18
E2F1	purple	taipale_tf_pairs__E2F1_ELK1_SGCGCNNNNNNNNNNCGGAAGN_CAP_repr	3.43	0.0882	16	RPL10A;RPL11;RPL18A;RPL19;RPL21;RPL23;RPL24;RPL28;RPL30;RPL32;RPL34;RPS16;RPS18;RPS19;RPS21;RPS8
E2F6	purple	transfac_pro__M04790	3.07	0.0804	16	RPL10A;RPL13A;RPL14;RPL18A;RPL19;RPL21;RPL32;RPL7;RPL7A;RPL8;RPL9;RPS10;RPS12;RPS16;RPS20;RPS9
EHF	purple	transfac_pro__M01974	3.78	0.0961	15	RPL18A;RPL19;RPL21;RPL28;RPL30;RPL32;RPL34;RPL8;RPS12;RPS18;RPS19;RPS21;RPS27;RPS7;RPS8
EHF	purple	homer__AVCAGGAAGT_EHF	3.03	0.0794	17	RPL10A;RPL11;RPL13;RPL18A;RPL19;RPL28;RPL30;RPL32;RPL34;RPS12;RPS16;RPS18;RPS19;RPS20;RPS21;RPS27;RPS27A
EHF	purple	transfac_pro__M02052	3.77	0.0957	19	RPL11;RPL13A;RPL18A;RPL19;RPL21;RPL24;RPL28;RPL30;RPL32;RPL34;RPL8;RPS12;RPS18;RPS19;RPS21;RPS27;RPS27A;RPS7;RPS8
EHF	purple	cisbp__M0697	5.18	0.127	19	RPL10A;RPL11;RPL13A;RPL18A;RPL19;RPL21;RPL28;RPL30;RPL32;RPL34;RPS12;RPS16;RPS18;RPS19;RPS20;RPS21;RPS27;RPS27A;RPS7
EHF	purple	taipale__EHF_full_NACCCGGAAGTA	3.48	0.0894	19	RPL13A;RPL18A;RPL19;RPL21;RPL28;RPL30;RPL32;RPL34;RPL8;RPS12;RPS16;RPS18;RPS19;RPS21;RPS27;RPS27A;RPS3;RPS7;RPS8
EHF	purple	transfac_pro__M02745	4.5	0.112	17	RPL13A;RPL18A;RPL19;RPL21;RPL28;RPL30;RPL32;RPL34;RPL8;RPS12;RPS18;RPS19;RPS21;RPS27;RPS27A;RPS7;RPS8
EHF	purple	cisbp__M0696	5.24	0.128	21	RPL10A;RPL11;RPL13;RPL13A;RPL14;RPL18A;RPL19;RPL21;RPL28;RPL30;RPL32;RPL34;RPS12;RPS16;RPS18;RPS19;RPS20;RPS21;RPS27;RPS27A;RPS7
EHF	purple	cisbp__M5372	3.42	0.0881	19	RPL13A;RPL18A;RPL19;RPL28;RPL30;RPL32;RPL34;RPL7;RPL8;RPS12;RPS16;RPS18;RPS19;RPS21;RPS27;RPS27A;RPS3;RPS7;RPS8
EHF	purple	swissregulon__hs__EHF.p2	3.46	0.089	17	RPL13A;RPL18A;RPL19;RPL28;RPL30;RPL32;RPL34;RPL8;RPS12;RPS16;RPS18;RPS19;RPS20;RPS21;RPS27;RPS7;RPS8
ELF1	purple	taipale__ELF1_DBD_AACCCGGAAGTN	4.08	0.103	14	RPL18A;RPL19;RPL21;RPL28;RPL30;RPL32;RPL34;RPS12;RPS18;RPS19;RPS21;RPS27;RPS7;RPS8
ELF1	purple	dbcorrdb__ELF1__ENCSR000BPT_1__m2	4.45	0.111	25	RPL11;RPL13;RPL13A;RPL14;RPL18A;RPL19;RPL21;RPL23;RPL24;RPL28;RPL30;RPL32;RPL34;RPL8;RPS12;RPS16;RPS18;RPS19;RPS20;RPS21;RPS27;RPS27A;RPS3;RPS7;RPS8
ELF1	purple	dbcorrdb__ELF1__ENCSR000BMZ_1__m1	4.52	0.112	16	RPL13A;RPL18A;RPL19;RPL21;RPL28;RPL30;RPL32;RPL34;RPL8;RPS12;RPS18;RPS19;RPS21;RPS27;RPS7;RPS8
ELF1	purple	transfac_pro__M07700	3.83	0.0971	16	RPL13A;RPL18A;RPL19;RPL21;RPL28;RPL30;RPL32;RPL34;RPL8;RPS12;RPS18;RPS19;RPS21;RPS27;RPS7;RPS8
ELF1	purple	transfac_pro__M04714	3.36	0.0867	17	RPL11;RPL13A;RPL18A;RPL19;RPL21;RPL28;RPL30;RPL32;RPL34;RPS12;RPS18;RPS19;RPS21;RPS27;RPS3;RPS7;RPS8
ELF1	purple	factorbook__ELF1	4.2	0.105	18	RPL11;RPL13A;RPL18A;RPL19;RPL21;RPL28;RPL30;RPL32;RPL34;RPL8;RPS12;RPS18;RPS19;RPS21;RPS27;RPS3;RPS7;RPS8
ELF1	purple	cisbp__M6203	3.53	0.0905	14	RPL11;RPL13A;RPL18A;RPL19;RPL28;RPL30;RPL32;RPL34;RPL8;RPS18;RPS19;RPS21;RPS27;RPS7
ELF1	purple	taipale_cyt_meth__ELF1_NACCCGGAAGTN_FL	4.92	0.121	19	RPL11;RPL13A;RPL18A;RPL19;RPL21;RPL28;RPL30;RPL32;RPL34;RPL8;RPS12;RPS16;RPS18;RPS19;RPS21;RPS27;RPS27A;RPS7;RPS8
ELF1	purple	transfac_pro__M02053	3.85	0.0975	17	RPL11;RPL13A;RPL18A;RPL19;RPL21;RPL28;RPL30;RPL32;RPL34;RPL8;RPS12;RPS18;RPS19;RPS21;RPS27;RPS7;RPS8
ELF1	purple	bergman__Eip74EF	4.44	0.111	7	RPL19;RPL32;RPS12;RPS18;RPS19;RPS21;RPS27
ELF1	purple	dbcorrdb__ELF1__ENCSR000BMB_1__m1	4.19	0.105	22	RPL11;RPL13;RPL13A;RPL18A;RPL19;RPL21;RPL23;RPL24;RPL28;RPL30;RPL32;RPL34;RPL8;RPS12;RPS16;RPS18;RPS19;RPS21;RPS27;RPS3;RPS7;RPS8
ELF1	purple	cisbp__M1858	3.86	0.0977	20	RPL10A;RPL11;RPL13A;RPL18A;RPL19;RPL21;RPL24;RPL28;RPL30;RPL32;RPL34;RPL8;RPS12;RPS18;RPS19;RPS20;RPS21;RPS27;RPS27A;RPS7
ELF1	purple	transfac_pro__M07415	3.28	0.0849	19	RPL11;RPL13A;RPL18A;RPL19;RPL21;RPL28;RPL30;RPL32;RPL34;RPL8;RPL9;RPS12;RPS16;RPS18;RPS19;RPS21;RPS27;RPS7;RPS8
ELF1	purple	taipale_tf_pairs__MEIS1_ELF1_NTGCCGGAAGTN_CAP_repr	3.73	0.0948	22	RPL11;RPL13A;RPL18A;RPL19;RPL21;RPL24;RPL28;RPL30;RPL32;RPL34;RPL7;RPL8;RPL9;RPS12;RPS16;RPS18;RPS19;RPS20;RPS21;RPS27;RPS27A;RPS7
ELF1	purple	transfac_public__M00016	4.06	0.102	7	RPL19;RPL32;RPS12;RPS18;RPS19;RPS21;RPS27
ELF1	purple	flyfactorsurvey__Eip74EF_SANGER_5_FBgn0000567	4.12	0.103	14	RPL13A;RPL19;RPL28;RPL32;RPL34;RPL7;RPL8;RPL9;RPS12;RPS18;RPS19;RPS21;RPS7;RPS8
ELF1	purple	transfac_pro__M01975	3.52	0.0902	16	RPL11;RPL18A;RPL19;RPL21;RPL28;RPL30;RPL32;RPL34;RPL8;RPS12;RPS18;RPS19;RPS21;RPS27;RPS7;RPS8
ELF1	purple	cisbp__M4936	4.68	0.116	20	RPL13A;RPL18A;RPL19;RPL21;RPL28;RPL30;RPL32;RPL34;RPL7;RPL8;RPL9;RPS12;RPS15A;RPS16;RPS18;RPS19;RPS20;RPS21;RPS7;RPS8
ELF1	purple	hocomoco__ELF1_MOUSE.H11MO.0.A	3.68	0.0937	20	RPL11;RPL13A;RPL18A;RPL19;RPL21;RPL23;RPL28;RPL30;RPL32;RPL34;RPL8;RPS12;RPS16;RPS18;RPS19;RPS21;RPS27;RPS3;RPS7;RPS8
ELF1	purple	taipale_cyt_meth__ELF1_NACCCGGAAGTN_eDBD	4.34	0.108	16	RPL13A;RPL18A;RPL19;RPL21;RPL28;RPL30;RPL32;RPL34;RPL8;RPS12;RPS18;RPS19;RPS21;RPS27;RPS7;RPS8
ELF1	purple	cisbp__M4688	3.66	0.0934	11	RPL18A;RPL19;RPL30;RPL32;RPL34;RPL8;RPS18;RPS19;RPS21;RPS7;RPS8
ELF1	purple	taipale_cyt_meth__ELF1_NATGCGGAAGTN_FL	5.82	0.141	19	RPL11;RPL13;RPL13A;RPL18A;RPL19;RPL21;RPL23;RPL28;RPL30;RPL32;RPL34;RPS12;RPS16;RPS18;RPS19;RPS21;RPS27;RPS3;RPS7
ELF1	purple	swissregulon__hs__ELF1_2_4.p2	3.78	0.096	13	RPL11;RPL18A;RPL19;RPL21;RPL28;RPL30;RPL32;RPL34;RPL8;RPS18;RPS19;RPS21;RPS7
ELF1	purple	taipale_cyt_meth__ELF1_NACCMGGAAGTN_FL_meth	3.91	0.0988	18	RPL13A;RPL18A;RPL19;RPL21;RPL28;RPL30;RPL32;RPL34;RPL8;RPS12;RPS16;RPS18;RPS19;RPS21;RPS27;RPS27A;RPS7;RPS8
ELF1	purple	taipale_cyt_meth__ELF1_NATGMGGAAGTN_FL_meth	4.24	0.106	19	RPL11;RPL13;RPL13A;RPL18A;RPL19;RPL21;RPL23;RPL28;RPL30;RPL32;RPL34;RPS12;RPS16;RPS18;RPS19;RPS21;RPS27;RPS3;RPS7
ELF1	purple	hocomoco__ELF1_HUMAN.H11MO.0.A	4.65	0.115	20	RPL11;RPL13A;RPL18A;RPL19;RPL21;RPL23;RPL28;RPL30;RPL32;RPL34;RPL8;RPS12;RPS16;RPS18;RPS19;RPS21;RPS27;RPS3;RPS7;RPS8
ELF1	purple	taipale_cyt_meth__ELF1_NATGCGGAAGTN_eDBD	5.91	0.143	23	RPL11;RPL13;RPL13A;RPL18A;RPL19;RPL21;RPL23;RPL28;RPL30;RPL32;RPL34;RPL8;RPS12;RPS16;RPS18;RPS19;RPS20;RPS21;RPS27;RPS27A;RPS3;RPS7;RPS8
ELF1	purple	jaspar__MA0026.1	4.23	0.106	21	RPL10A;RPL11;RPL13A;RPL14;RPL18A;RPL19;RPL21;RPL24;RPL28;RPL30;RPL32;RPL34;RPL8;RPS12;RPS18;RPS19;RPS20;RPS21;RPS27;RPS27A;RPS7
ELF1	purple	dbcorrdb__ELF1__ENCSR000BMD_1__m1	3.91	0.0989	16	RPL13A;RPL18A;RPL19;RPL21;RPL28;RPL30;RPL32;RPL34;RPL8;RPS12;RPS18;RPS19;RPS21;RPS27;RPS7;RPS8
ELF1	purple	cisbp__M4617	3.57	0.0913	20	RPL11;RPL13A;RPL18A;RPL19;RPL21;RPL23;RPL28;RPL30;RPL32;RPL34;RPL8;RPS12;RPS16;RPS18;RPS19;RPS21;RPS27;RPS3;RPS7;RPS8
ELF1	purple	cisbp__M4460	3.9	0.0987	20	RPL11;RPL13A;RPL18A;RPL19;RPL21;RPL23;RPL28;RPL30;RPL32;RPL34;RPL8;RPS12;RPS16;RPS18;RPS19;RPS21;RPS27;RPS3;RPS7;RPS8
ELF1	purple	taipale_cyt_meth__ELF1_NATGMGGAAGTN_eDBD_meth	3.23	0.0839	17	RPL11;RPL13;RPL13A;RPL19;RPL21;RPL23;RPL28;RPL30;RPL32;RPL34;RPS12;RPS16;RPS18;RPS19;RPS21;RPS27;RPS3
ELF1	purple	transfac_pro__M07701	5.01	0.123	19	RPL13;RPL13A;RPL18A;RPL19;RPL21;RPL23;RPL28;RPL30;RPL32;RPL34;RPL8;RPS12;RPS16;RPS18;RPS19;RPS21;RPS27;RPS3;RPS7
ELF1	purple	transfac_pro__M07417	3.06	0.0802	13	RPL11;RPL13A;RPL18A;RPL19;RPL28;RPL30;RPL32;RPL34;RPS18;RPS19;RPS21;RPS27;RPS7
ELF1	purple	taipale_tf_pairs__HOXB2_ELF1_SMGGAAGTMRTTA_CAP	3.32	0.0858	16	RPL14;RPL19;RPL21;RPL24;RPL28;RPL32;RPL34;RPL9;RPS12;RPS16;RPS18;RPS19;RPS21;RPS27;RPS3;RPS7
ELF1	purple	cisbp__M5373	3.92	0.099	17	RPL13A;RPL18A;RPL19;RPL21;RPL28;RPL30;RPL32;RPL34;RPL8;RPL9;RPS12;RPS18;RPS19;RPS21;RPS27;RPS7;RPS8
ELF1	purple	dbcorrdb__ELF1__ENCSR000BPT_1__m1	4.85	0.12	19	RPL11;RPL13A;RPL18A;RPL19;RPL21;RPL23;RPL28;RPL30;RPL32;RPL34;RPL8;RPS12;RPS18;RPS19;RPS21;RPS27;RPS3;RPS7;RPS8
ELF1	purple	homer__AACCGGAAGT_ELF1	4.06	0.102	20	RPL11;RPL13A;RPL18A;RPL19;RPL21;RPL28;RPL30;RPL32;RPL34;RPL8;RPS12;RPS16;RPS18;RPS19;RPS21;RPS27;RPS27A;RPS3;RPS7;RPS8
ELF1	purple	cisbp__M4563	4.02	0.101	21	RPL11;RPL13;RPL13A;RPL18A;RPL19;RPL21;RPL23;RPL28;RPL30;RPL32;RPL34;RPL8;RPS12;RPS16;RPS18;RPS19;RPS21;RPS27;RPS3;RPS7;RPS8
ELF2	purple	taipale_cyt_meth__ELF2_NACCCGGAAGTN_FL	4.48	0.111	16	RPL13A;RPL18A;RPL19;RPL21;RPL28;RPL30;RPL32;RPL34;RPL8;RPS12;RPS18;RPS19;RPS21;RPS27;RPS7;RPS8
ELF2	purple	taipale_cyt_meth__ELF2_NATGCGGAAGTN_eDBD_meth	4.28	0.107	20	RPL11;RPL13;RPL13A;RPL18A;RPL19;RPL21;RPL23;RPL28;RPL30;RPL32;RPL34;RPS12;RPS16;RPS18;RPS19;RPS21;RPS27;RPS27A;RPS3;RPS7
ELF2	purple	taipale_cyt_meth__ELF2_NATGCGGAAGTN_FL	4.59	0.114	22	RPL11;RPL13;RPL13A;RPL18A;RPL19;RPL21;RPL23;RPL24;RPL28;RPL30;RPL32;RPL34;RPL9;RPS12;RPS16;RPS18;RPS19;RPS21;RPS27;RPS3;RPS7;RPS8
ELF2	purple	cisbp__M1858	3.86	0.0977	20	RPL10A;RPL11;RPL13A;RPL18A;RPL19;RPL21;RPL24;RPL28;RPL30;RPL32;RPL34;RPL8;RPS12;RPS18;RPS19;RPS20;RPS21;RPS27;RPS27A;RPS7
ELF2	purple	bergman__Eip74EF	4.44	0.111	7	RPL19;RPL32;RPS12;RPS18;RPS19;RPS21;RPS27
ELF2	purple	transfac_pro__M01976	4	0.101	17	RPL11;RPL13A;RPL18A;RPL19;RPL21;RPL28;RPL30;RPL32;RPL34;RPL8;RPS12;RPS18;RPS19;RPS21;RPS27;RPS7;RPS8
ELF2	purple	transfac_pro__M07701	5.01	0.123	19	RPL13;RPL13A;RPL18A;RPL19;RPL21;RPL23;RPL28;RPL30;RPL32;RPL34;RPL8;RPS12;RPS16;RPS18;RPS19;RPS21;RPS27;RPS3;RPS7
ELF2	purple	taipale_tf_pairs__ELF2_NAMCCGGAAGTR_HT	4.55	0.113	16	RPL13A;RPL18A;RPL19;RPL21;RPL28;RPL30;RPL32;RPL34;RPL8;RPS12;RPS18;RPS19;RPS21;RPS27;RPS7;RPS8
ELF2	purple	cisbp__M4936	4.68	0.116	20	RPL13A;RPL18A;RPL19;RPL21;RPL28;RPL30;RPL32;RPL34;RPL7;RPL8;RPL9;RPS12;RPS15A;RPS16;RPS18;RPS19;RPS20;RPS21;RPS7;RPS8
ELF2	purple	flyfactorsurvey__Eip74EF_SANGER_5_FBgn0000567	4.12	0.103	14	RPL13A;RPL19;RPL28;RPL32;RPL34;RPL7;RPL8;RPL9;RPS12;RPS18;RPS19;RPS21;RPS7;RPS8
ELF2	purple	jaspar__MA0026.1	4.23	0.106	21	RPL10A;RPL11;RPL13A;RPL14;RPL18A;RPL19;RPL21;RPL24;RPL28;RPL30;RPL32;RPL34;RPL8;RPS12;RPS18;RPS19;RPS20;RPS21;RPS27;RPS27A;RPS7
ELF2	purple	taipale_cyt_meth__ELF2_NATGCGGAAGTN_eDBD	4.67	0.116	21	RPL11;RPL13A;RPL18A;RPL19;RPL21;RPL23;RPL28;RPL30;RPL32;RPL34;RPL8;RPS12;RPS16;RPS18;RPS19;RPS21;RPS27;RPS27A;RPS3;RPS7;RPS8
ELF2	purple	taipale_tf_pairs__ELF2_NATGCGGAAGTR_HT	6.11	0.147	23	RPL11;RPL13;RPL13A;RPL18A;RPL19;RPL21;RPL23;RPL28;RPL30;RPL32;RPL34;RPL8;RPL9;RPS12;RPS16;RPS18;RPS19;RPS20;RPS21;RPS27;RPS27A;RPS3;RPS7
ELF2	purple	cisbp__M0708	4.51	0.112	19	RPL10A;RPL11;RPL13A;RPL18A;RPL19;RPL21;RPL28;RPL30;RPL32;RPL34;RPL8;RPS12;RPS16;RPS18;RPS19;RPS20;RPS21;RPS27;RPS7
ELF2	purple	transfac_pro__M07700	3.83	0.0971	16	RPL13A;RPL18A;RPL19;RPL21;RPL28;RPL30;RPL32;RPL34;RPL8;RPS12;RPS18;RPS19;RPS21;RPS27;RPS7;RPS8
ELF2	purple	taipale_cyt_meth__ELF2_NACCCGGAAGTN_eDBD	3.94	0.0995	18	RPL13A;RPL18A;RPL19;RPL21;RPL28;RPL30;RPL32;RPL34;RPL8;RPS12;RPS18;RPS19;RPS21;RPS27;RPS27A;RPS3;RPS7;RPS8
ELF2	purple	hocomoco__ELF2_HUMAN.H11MO.0.C	4.52	0.112	20	RPL11;RPL13;RPL13A;RPL18A;RPL19;RPL21;RPL23;RPL28;RPL30;RPL32;RPL34;RPL8;RPS12;RPS16;RPS18;RPS19;RPS21;RPS27;RPS3;RPS7
ELF2	purple	hdpi__ELF2	4.78	0.118	20	RPL11;RPL13A;RPL18A;RPL19;RPL21;RPL28;RPL30;RPL32;RPL34;RPL7;RPL8;RPS12;RPS16;RPS18;RPS19;RPS20;RPS21;RPS27;RPS7;RPS8
ELF2	purple	transfac_public__M00016	4.06	0.102	7	RPL19;RPL32;RPS12;RPS18;RPS19;RPS21;RPS27
ELF2	purple	swissregulon__hs__ELF1_2_4.p2	3.78	0.096	13	RPL11;RPL18A;RPL19;RPL21;RPL28;RPL30;RPL32;RPL34;RPL8;RPS18;RPS19;RPS21;RPS7
ELF3	purple	taipale_cyt_meth__ELF3_NTGTGCGGATGCN_FL_repr	3.94	0.0996	3	RPL34;RPL7;RPS12
ELF3	purple	taipale_cyt_meth__ELF3_ACCCGGAAGNNNNNNNNNWWWWW_eDBD	3.89	0.0984	17	RPL13A;RPL19;RPL21;RPL23;RPL28;RPL32;RPL34;RPL7;RPS12;RPS16;RPS18;RPS19;RPS21;RPS27;RPS27A;RPS7;RPS8
ELF3	purple	transfac_pro__M01214	3.34	0.0863	14	RPL18A;RPL19;RPL21;RPL28;RPL30;RPL32;RPL34;RPL8;RPS12;RPS18;RPS19;RPS21;RPS27;RPS7
ELF3	purple	transfac_pro__M01977	3.71	0.0943	14	RPL18A;RPL19;RPL21;RPL28;RPL30;RPL32;RPL34;RPL8;RPS12;RPS18;RPS19;RPS21;RPS27;RPS7
ELF3	purple	taipale__ELF3_DBD_WACCCGGAAGTA	3.24	0.084	20	RPL13;RPL13A;RPL18A;RPL19;RPL21;RPL28;RPL32;RPL34;RPL7;RPL8;RPS12;RPS16;RPS18;RPS19;RPS21;RPS27;RPS27A;RPS3;RPS7;RPS8
ELF3	purple	taipale_cyt_meth__ELF3_NATRCGGATGYN_eDBD_repr	4.5	0.112	18	RPL10A;RPL13A;RPL18A;RPL19;RPL23;RPL24;RPL28;RPL30;RPL32;RPL34;RPL8;RPS12;RPS16;RPS18;RPS19;RPS21;RPS27;RPS27A
ELF3	purple	taipale_cyt_meth__ELF3_ACCCGGAAGNNNNNNNNNWWWWW_FL	4.64	0.115	16	RPL13A;RPL19;RPL23;RPL28;RPL32;RPL34;RPL7;RPS12;RPS16;RPS18;RPS19;RPS21;RPS27;RPS27A;RPS7;RPS8
ELF4	purple	taipale_cyt_meth__ELF4_NATGCGGAAGTN_eDBD	4.18	0.105	22	RPL11;RPL13;RPL13A;RPL18A;RPL19;RPL21;RPL23;RPL24;RPL28;RPL30;RPL32;RPL34;RPL8;RPS12;RPS16;RPS18;RPS19;RPS21;RPS27;RPS3;RPS7;RPS8
ELF4	purple	taipale_cyt_meth__ELF4_NATGCGGAAGTN_eDBD_meth	3.74	0.095	17	RPL13;RPL13A;RPL18A;RPL19;RPL21;RPL28;RPL30;RPL32;RPL34;RPS12;RPS16;RPS18;RPS19;RPS21;RPS27;RPS27A;RPS3
ELF4	purple	taipale_cyt_meth__ELF4_NACCCGGAAGTN_eDBD	3.87	0.098	19	RPL13A;RPL18A;RPL19;RPL21;RPL28;RPL30;RPL32;RPL34;RPL8;RPS12;RPS16;RPS18;RPS19;RPS21;RPS27;RPS27A;RPS3;RPS7;RPS8
ELF4	purple	transfac_pro__M02056	4.81	0.119	15	RPL11;RPL18A;RPL19;RPL21;RPL28;RPL30;RPL32;RPL34;RPL8;RPS12;RPS18;RPS19;RPS21;RPS27;RPS7
ELF4	purple	cisbp__M4936	4.68	0.116	20	RPL13A;RPL18A;RPL19;RPL21;RPL28;RPL30;RPL32;RPL34;RPL7;RPL8;RPL9;RPS12;RPS15A;RPS16;RPS18;RPS19;RPS20;RPS21;RPS7;RPS8
ELF4	purple	cisbp__M1858	3.86	0.0977	20	RPL10A;RPL11;RPL13A;RPL18A;RPL19;RPL21;RPL24;RPL28;RPL30;RPL32;RPL34;RPL8;RPS12;RPS18;RPS19;RPS20;RPS21;RPS27;RPS27A;RPS7
ELF4	purple	swissregulon__hs__ELF1_2_4.p2	3.78	0.096	13	RPL11;RPL18A;RPL19;RPL21;RPL28;RPL30;RPL32;RPL34;RPL8;RPS18;RPS19;RPS21;RPS7
ELF4	purple	cisbp__M0706	4.31	0.108	16	RPL11;RPL13A;RPL18A;RPL19;RPL21;RPL28;RPL30;RPL32;RPL34;RPS16;RPS18;RPS19;RPS20;RPS21;RPS27;RPS7
ELF4	purple	flyfactorsurvey__Eip74EF_SANGER_5_FBgn0000567	4.12	0.103	14	RPL13A;RPL19;RPL28;RPL32;RPL34;RPL7;RPL8;RPL9;RPS12;RPS18;RPS19;RPS21;RPS7;RPS8
ELF4	purple	jaspar__MA0026.1	4.23	0.106	21	RPL10A;RPL11;RPL13A;RPL14;RPL18A;RPL19;RPL21;RPL24;RPL28;RPL30;RPL32;RPL34;RPL8;RPS12;RPS18;RPS19;RPS20;RPS21;RPS27;RPS27A;RPS7
ELF4	purple	transfac_pro__M07701	5.01	0.123	19	RPL13;RPL13A;RPL18A;RPL19;RPL21;RPL23;RPL28;RPL30;RPL32;RPL34;RPL8;RPS12;RPS16;RPS18;RPS19;RPS21;RPS27;RPS3;RPS7
ELF4	purple	transfac_public__M00016	4.06	0.102	7	RPL19;RPL32;RPS12;RPS18;RPS19;RPS21;RPS27
ELF4	purple	cisbp__M5377	3.41	0.0879	18	RPL18A;RPL19;RPL21;RPL28;RPL30;RPL32;RPL34;RPL8;RPL9;RPS12;RPS16;RPS18;RPS19;RPS21;RPS27;RPS3;RPS7;RPS8
ELF4	purple	bergman__Eip74EF	4.44	0.111	7	RPL19;RPL32;RPS12;RPS18;RPS19;RPS21;RPS27
ELF4	purple	transfac_pro__M07700	3.83	0.0971	16	RPL13A;RPL18A;RPL19;RPL21;RPL28;RPL30;RPL32;RPL34;RPL8;RPS12;RPS18;RPS19;RPS21;RPS27;RPS7;RPS8
ELF4	purple	taipale__ELF4_full_AACCCGGAAGTR_repr	3.44	0.0886	18	RPL13A;RPL18A;RPL19;RPL21;RPL28;RPL30;RPL32;RPL34;RPL8;RPS12;RPS16;RPS18;RPS19;RPS21;RPS27;RPS3;RPS7;RPS8
ELF5	purple	cisbp__M0704	3.28	0.0849	20	RPL10A;RPL11;RPL13A;RPL18A;RPL19;RPL21;RPL28;RPL30;RPL32;RPL34;RPL8;RPS12;RPS16;RPS18;RPS19;RPS20;RPS21;RPS27;RPS27A;RPS7
ELF5	purple	taipale__ELF5_DBD_ACCCGGAAGTN	4.26	0.107	16	RPL13A;RPL18A;RPL19;RPL21;RPL28;RPL30;RPL32;RPL34;RPS12;RPS18;RPS19;RPS21;RPS27;RPS27A;RPS7;RPS8
ELF5	purple	cisbp__M5379	4.35	0.109	17	RPL13A;RPL18A;RPL19;RPL21;RPL28;RPL30;RPL32;RPL34;RPL8;RPS12;RPS18;RPS19;RPS21;RPS27;RPS27A;RPS7;RPS8
ELF5	purple	taipale_cyt_meth__ELF5_NAMCCGGAAGTN_FL	4.55	0.113	17	RPL11;RPL13A;RPL18A;RPL19;RPL21;RPL28;RPL30;RPL32;RPL34;RPL8;RPS12;RPS18;RPS19;RPS21;RPS27;RPS7;RPS8
ELF5	purple	cisbp__M6004	4.42	0.11	20	RPL11;RPL13A;RPL18A;RPL19;RPL21;RPL28;RPL30;RPL32;RPL34;RPL8;RPS12;RPS16;RPS18;RPS19;RPS20;RPS21;RPS27;RPS27A;RPS7;RPS8
ELF5	purple	cisbp__M5378	4.24	0.106	16	RPL13A;RPL18A;RPL19;RPL21;RPL28;RPL30;RPL32;RPL34;RPS12;RPS18;RPS19;RPS21;RPS27;RPS27A;RPS7;RPS8
ELF5	purple	taipale__Elf5_DBD_ACCCGGAAGTN	4.51	0.112	15	RPL13A;RPL18A;RPL19;RPL21;RPL28;RPL30;RPL32;RPL34;RPL8;RPS12;RPS18;RPS19;RPS21;RPS27;RPS7
ELF5	purple	transfac_pro__M01980	3.71	0.0945	19	RPL13A;RPL18A;RPL19;RPL21;RPL24;RPL28;RPL30;RPL32;RPL34;RPL7;RPL8;RPS12;RPS18;RPS19;RPS20;RPS21;RPS27;RPS7;RPS8
ELF5	purple	transfac_pro__M02057	3.02	0.0793	16	RPL11;RPL13A;RPL18A;RPL19;RPL21;RPL24;RPL28;RPL32;RPL34;RPL8;RPS18;RPS19;RPS20;RPS21;RPS27;RPS7
ELF5	purple	taipale__ELF5_full_ACCCGGAAGTN	4.49	0.112	17	RPL13A;RPL18A;RPL19;RPL21;RPL28;RPL30;RPL32;RPL34;RPL8;RPS12;RPS18;RPS19;RPS21;RPS27;RPS27A;RPS7;RPS8
ELK1	purple	transfac_pro__M01981	3.59	0.0917	17	RPL11;RPL13A;RPL18A;RPL19;RPL21;RPL28;RPL30;RPL32;RPL34;RPL8;RPS12;RPS18;RPS19;RPS21;RPS27;RPS7;RPS8
ELK1	purple	taipale_tf_pairs__E2F1_ELK1_SGCGCNNNNNNNNNNCGGAAGN_CAP_repr	3.43	0.0882	16	RPL10A;RPL11;RPL18A;RPL19;RPL21;RPL23;RPL24;RPL28;RPL30;RPL32;RPL34;RPS16;RPS18;RPS19;RPS21;RPS8
ELK1	purple	transfac_public__M00025	3.81	0.0966	18	RPL11;RPL13A;RPL18A;RPL19;RPL21;RPL28;RPL30;RPL32;RPL34;RPL8;RPS12;RPS18;RPS19;RPS20;RPS21;RPS27;RPS27A;RPS7
ELK1	purple	taipale_tf_pairs__ELK1_TEF_NSCGGAWNTTACGTAAN_CAP	6.59	0.158	9	RPL13;RPL13A;RPL19;RPL24;RPL34;RPS18;RPS19;RPS27;RPS8
ELK1	purple	taipale_cyt_meth__ELK1_NACCGGAAGTN_eDBD	3.87	0.098	16	RPL11;RPL18A;RPL19;RPL21;RPL28;RPL30;RPL32;RPL9;RPS16;RPS18;RPS19;RPS21;RPS27;RPS27A;RPS7;RPS8
ELK1	purple	taipale_tf_pairs__ELK1_FOXI1_WGTTKMCGGAWRTN_CAP	3.03	0.0794	21	RPL10A;RPL11;RPL13A;RPL14;RPL18A;RPL19;RPL21;RPL28;RPL30;RPL32;RPL34;RPL9;RPS12;RPS16;RPS18;RPS19;RPS20;RPS21;RPS27A;RPS3;RPS7
ELK1	purple	dbcorrdb__ELK1__ENCSR000EFU_1__m2	3.9	0.0987	23	RPL11;RPL13;RPL13A;RPL18A;RPL19;RPL21;RPL23;RPL24;RPL28;RPL30;RPL32;RPL34;RPL35A;RPL8;RPL9;RPS12;RPS16;RPS18;RPS19;RPS21;RPS3;RPS7;RPS8
ELK1	purple	swissregulon__hs__ELK1_4_GABP_A_B1_.p3	3.77	0.0958	18	RPL11;RPL13A;RPL18A;RPL19;RPL21;RPL28;RPL30;RPL32;RPL34;RPL8;RPS16;RPS18;RPS19;RPS21;RPS27;RPS3;RPS7;RPS8
ELK1	purple	cisbp__M0695	4.76	0.118	21	RPL11;RPL13A;RPL18A;RPL19;RPL21;RPL24;RPL28;RPL30;RPL32;RPL34;RPL8;RPS12;RPS16;RPS18;RPS19;RPS21;RPS27;RPS27A;RPS3;RPS7;RPS8
ELK1	purple	transfac_pro__M01163	3.89	0.0985	18	RPL11;RPL13A;RPL18A;RPL19;RPL28;RPL30;RPL32;RPL34;RPL7;RPL9;RPS18;RPS19;RPS21;RPS27;RPS27A;RPS3;RPS7;RPS8
ELK1	purple	taipale_tf_pairs__GCM2_ELK1_NNRNGGGCGGAARTN_CAP	3.53	0.0904	2	RPL32;RPS19
ELK1	purple	hocomoco__ELK1_HUMAN.H11MO.0.B	3.1	0.0809	20	RPL11;RPL13;RPL13A;RPL18A;RPL19;RPL21;RPL28;RPL30;RPL32;RPL34;RPL8;RPL9;RPS12;RPS18;RPS19;RPS21;RPS27;RPS3;RPS7;RPS8
ELK1	purple	taipale_tf_pairs__GCM1_ELK1_RTGCGGGCGGAAGTN_CAP_1	3.36	0.0867	3	RPL32;RPS19;RPS3
ELK1	purple	hocomoco__ELK1_MOUSE.H11MO.0.B	3.66	0.0934	20	RPL11;RPL13;RPL13A;RPL18A;RPL19;RPL21;RPL28;RPL30;RPL32;RPL34;RPL8;RPL9;RPS12;RPS18;RPS19;RPS21;RPS27;RPS3;RPS7;RPS8
ELK1	purple	cisbp__M3186	3.93	0.0993	18	RPL11;RPL13A;RPL18A;RPL19;RPL21;RPL28;RPL30;RPL32;RPL34;RPL8;RPS12;RPS18;RPS19;RPS20;RPS21;RPS27;RPS27A;RPS7
ELK1	purple	dbcorrdb__ELK1__ENCSR000ECI_1__m1	3.86	0.0978	16	RPL13A;RPL18A;RPL19;RPL21;RPL28;RPL30;RPL32;RPL34;RPL8;RPS12;RPS18;RPS19;RPS21;RPS27;RPS7;RPS8
ELK1	purple	taipale_tf_pairs__ELK1_HOXA1_RCCGGAAGTAATTA_HT	4.34	0.108	17	RPL11;RPL18A;RPL19;RPL21;RPL28;RPL30;RPL32;RPL9;RPS12;RPS16;RPS18;RPS19;RPS20;RPS21;RPS27;RPS3;RPS7
ELK1	purple	taipale__ELK1_full_ACCGGAAGTN	3.46	0.0889	21	RPL11;RPL13A;RPL14;RPL18A;RPL19;RPL21;RPL24;RPL28;RPL30;RPL32;RPL34;RPL8;RPS12;RPS18;RPS19;RPS21;RPS27;RPS27A;RPS3;RPS7;RPS8
ELK1	purple	dbcorrdb__ELK1__ENCSR000EFU_1__m1	3.88	0.0981	16	RPL13A;RPL18A;RPL19;RPL21;RPL28;RPL30;RPL32;RPL34;RPL8;RPS12;RPS18;RPS19;RPS21;RPS27;RPS7;RPS8
ELK1	purple	cisbp__M5383	3.15	0.0821	22	RPL11;RPL13A;RPL14;RPL18A;RPL19;RPL21;RPL24;RPL28;RPL30;RPL32;RPL34;RPL8;RPL9;RPS12;RPS18;RPS19;RPS21;RPS27;RPS27A;RPS3;RPS7;RPS8
ELK1	purple	taipale_tf_pairs__ELK1_ETV7_NNSMGGACGGAYNTCCKSNN_CAP	4.18	0.105	9	RPL13A;RPL18A;RPL19;RPL28;RPL32;RPL34;RPL8;RPS21;RPS27
ELK1	purple	taipale__ELK1_full_NACTTCCGSCGGAARMN_repr	3.02	0.0792	1	RPL32
ELK1	purple	cisbp__M5380	3.28	0.0849	22	RPL11;RPL13A;RPL14;RPL18A;RPL19;RPL21;RPL24;RPL28;RPL30;RPL32;RPL34;RPL8;RPL9;RPS12;RPS18;RPS19;RPS21;RPS27;RPS27A;RPS3;RPS7;RPS8
ELK1	purple	taipale_tf_pairs__TEAD4_ELK1_RGAATSCGGAAGYN_CAP	4.51	0.112	10	RPL13A;RPL19;RPL28;RPL7A;RPS12;RPS16;RPS18;RPS20;RPS27;RPS7
ELK1	purple	cisbp__M5382	3.03	0.0795	1	RPL32
ELK1	purple	taipale__ELK1_DBD_ACCGGAAGTN	3.26	0.0846	22	RPL11;RPL13A;RPL14;RPL18A;RPL19;RPL21;RPL24;RPL28;RPL30;RPL32;RPL34;RPL8;RPL9;RPS12;RPS18;RPS19;RPS21;RPS27;RPS27A;RPS3;RPS7;RPS8
ELK1	purple	taipale_tf_pairs__ELK1_SREBF2_RSCGGAANTSRCGTGA_CAP_repr	3.62	0.0925	23	RPL11;RPL13;RPL13A;RPL14;RPL18A;RPL19;RPL21;RPL24;RPL28;RPL32;RPL34;RPL35A;RPL7A;RPL9;RPS12;RPS15A;RPS16;RPS18;RPS19;RPS20;RPS27;RPS28;RPS8
ELK1	purple	jaspar__MA0028.2	3.2	0.0832	22	RPL11;RPL13A;RPL14;RPL18A;RPL19;RPL21;RPL24;RPL28;RPL30;RPL32;RPL34;RPL8;RPL9;RPS12;RPS18;RPS19;RPS21;RPS27;RPS27A;RPS3;RPS7;RPS8
ELK1	purple	dbcorrdb__ELK1__ENCSR000DZB_1__m1	4.01	0.101	21	RPL13A;RPL14;RPL18A;RPL19;RPL21;RPL23;RPL24;RPL28;RPL30;RPL32;RPL34;RPL8;RPS12;RPS16;RPS18;RPS19;RPS21;RPS27;RPS3;RPS7;RPS8
ELK1	purple	taipale_tf_pairs__GCM1_ELK1_RTGCGGGCGGAAGTN_CAP_2	3.95	0.0998	15	RPL11;RPL13;RPL13A;RPL21;RPL23;RPL28;RPL32;RPS10;RPS12;RPS15A;RPS16;RPS19;RPS27;RPS3;RPS7
ELK1	purple	taipale_cyt_meth__ELK1_NACCGGAAGTN_FL	4.54	0.113	24	RPL11;RPL13A;RPL14;RPL18A;RPL19;RPL21;RPL23;RPL24;RPL28;RPL30;RPL32;RPL34;RPL8;RPL9;RPS12;RPS16;RPS18;RPS19;RPS20;RPS21;RPS27;RPS3;RPS7;RPS8
ELK1	purple	taipale_tf_pairs__ELK1_FOXI1_RSCGGAANNRTMAAYAN_CAP_repr	4.93	0.121	3	RPL28;RPL30;RPS12
ELK1	purple	taipale_tf_pairs__ELK1_TBX21_TNRCACCGGAAGNN_CAP_repr	3.11	0.0811	19	RPL11;RPL13A;RPL18A;RPL19;RPL21;RPL28;RPL30;RPL32;RPL34;RPL8;RPL9;RPS12;RPS18;RPS19;RPS21;RPS27;RPS27A;RPS3;RPS7
ELK1	purple	taipale_tf_pairs__HOXB2_ELK1_RSCGGAAGTMRTTA_CAP	3.21	0.0834	13	RPL19;RPL21;RPL28;RPL30;RPL32;RPS12;RPS16;RPS18;RPS19;RPS21;RPS27;RPS3;RPS7
ELK1	purple	cisbp__M5381	3.38	0.0871	17	RPL11;RPL13A;RPL18A;RPL19;RPL21;RPL28;RPL30;RPL32;RPL34;RPS12;RPS18;RPS19;RPS21;RPS27;RPS3;RPS7;RPS8
ELK1	purple	taipale_cyt_meth__ELK1_NACCGGAAGTN_FL_meth	4.17	0.105	16	RPL11;RPL13A;RPL18A;RPL19;RPL21;RPL28;RPL30;RPL32;RPL34;RPL8;RPS18;RPS19;RPS21;RPS27;RPS27A;RPS7
ELK1	purple	cisbp__M6207	3.47	0.0893	13	RPL11;RPL18A;RPL19;RPL21;RPL28;RPL30;RPL32;RPL34;RPS18;RPS19;RPS21;RPS27;RPS7
ELK1	purple	transfac_pro__M02059	3.71	0.0944	21	RPL11;RPL13A;RPL14;RPL18A;RPL19;RPL21;RPL24;RPL28;RPL30;RPL32;RPL34;RPL8;RPL9;RPS12;RPS18;RPS19;RPS21;RPS27;RPS3;RPS7;RPS8
ELK1	purple	taipale_tf_pairs__ELK1_HOXA3_NCCGGWNNNNNNNNNNNSCATTAN_CAP_repr	3.53	0.0906	3	RPL28;RPS18;RPS27
ELK1	purple	taipale_tf_pairs__ELK1_HOXA1_RCCGGAAGTAATTA_CAP	3.75	0.0953	22	RPL11;RPL13A;RPL18A;RPL19;RPL21;RPL23;RPL24;RPL28;RPL30;RPL32;RPL34;RPL9;RPS12;RPS16;RPS18;RPS19;RPS20;RPS21;RPS27;RPS3;RPS7;RPS8
ELK1	purple	taipale_tf_pairs__ELK1_EOMES_RSCGGAANNAGGYGYNA_CAP_repr	3.9	0.0987	9	RPL19;RPL28;RPL30;RPL32;RPL34;RPS18;RPS19;RPS21;RPS3
ELK1	purple	taipale_tf_pairs__GCM1_ELK1_RKRNRGGCGGAARCGGAAGNN_CAP_repr	5.37	0.131	19	RPL13;RPL13A;RPL19;RPL21;RPL23;RPL28;RPL30;RPL32;RPL7;RPS10;RPS12;RPS18;RPS19;RPS20;RPS21;RPS27A;RPS3;RPS7;RPS9
ELK1	purple	transfac_pro__M01165	4.18	0.105	19	RPL11;RPL13;RPL13A;RPL18A;RPL19;RPL28;RPL30;RPL32;RPL34;RPL7;RPL9;RPS12;RPS18;RPS19;RPS21;RPS27;RPS3;RPS7;RPS8
ELK1	purple	taipale_tf_pairs__FOXO1_ELK1_RSCGGATGTTRTN_CAP	3.66	0.0934	13	RPL13A;RPL19;RPL21;RPL28;RPL32;RPL34;RPL8;RPL9;RPS18;RPS19;RPS27;RPS27A;RPS3
ELK1	purple	homer__HACTTCCGGY_Elk1	4.99	0.123	16	RPL11;RPL13A;RPL18A;RPL19;RPL21;RPL28;RPL30;RPL32;RPL34;RPL8;RPS12;RPS18;RPS19;RPS21;RPS27;RPS7
ELK1	purple	taipale_tf_pairs__FOXO1_ELK1_TGTTGCCGGANNN_CAP	4.53	0.112	16	RPL11;RPL18A;RPL19;RPL21;RPL28;RPL32;RPL34;RPL7;RPS12;RPS16;RPS18;RPS19;RPS20;RPS27;RPS3;RPS7
ELK1	purple	cisbp__M1860	5.21	0.128	22	RPL10A;RPL11;RPL13A;RPL18A;RPL19;RPL21;RPL24;RPL28;RPL30;RPL32;RPL34;RPL7;RPL8;RPS12;RPS16;RPS18;RPS19;RPS20;RPS21;RPS27;RPS27A;RPS7
ELK3	purple	cisbp__M0692	4.72	0.117	20	RPL11;RPL13A;RPL18A;RPL19;RPL21;RPL24;RPL28;RPL30;RPL32;RPL34;RPL8;RPS12;RPS16;RPS18;RPS19;RPS20;RPS21;RPS27;RPS7;RPS8
ELK3	purple	taipale_tf_pairs__HOXB2_ELK3_TAATGNNNNNCGGAAGTN_CAP	3.7	0.0941	15	RPL18A;RPL19;RPL21;RPL24;RPL28;RPL30;RPL32;RPL34;RPL7;RPS15A;RPS18;RPS19;RPS20;RPS21;RPS7
ELK3	purple	cisbp__M6005	3.01	0.0789	21	RPL11;RPL13A;RPL14;RPL18A;RPL19;RPL21;RPL24;RPL28;RPL30;RPL32;RPL34;RPL8;RPS12;RPS18;RPS19;RPS21;RPS27;RPS27A;RPS3;RPS7;RPS8
ELK3	purple	taipale__ELK3_DBD_ACCGGAAGTN	3.02	0.0793	18	RPL11;RPL13A;RPL18A;RPL19;RPL21;RPL28;RPL30;RPL32;RPL34;RPL8;RPS12;RPS18;RPS19;RPS21;RPS27;RPS3;RPS7;RPS8
ELK3	purple	cisbp__M5384	3.03	0.0794	18	RPL11;RPL13A;RPL18A;RPL19;RPL21;RPL28;RPL30;RPL32;RPL34;RPL8;RPS12;RPS18;RPS19;RPS21;RPS27;RPS3;RPS7;RPS8
ELK3	purple	taipale__Elk3_DBD_ACCGGAAGTN	3.21	0.0833	23	RPL11;RPL13A;RPL14;RPL18A;RPL19;RPL21;RPL24;RPL28;RPL30;RPL32;RPL34;RPL7;RPL8;RPL9;RPS12;RPS18;RPS19;RPS21;RPS27;RPS27A;RPS3;RPS7;RPS8
ELK3	purple	taipale_tf_pairs__HOXB2_ELK3_RSCGGAAGTMRTTA_CAP	3.13	0.0816	17	RPL11;RPL13A;RPL18A;RPL19;RPL21;RPL28;RPL32;RPL34;RPL9;RPS16;RPS18;RPS19;RPS20;RPS21;RPS27;RPS3;RPS7
ELK3	purple	transfac_pro__M02060	3.67	0.0935	18	RPL11;RPL13A;RPL18A;RPL19;RPL21;RPL28;RPL30;RPL32;RPL34;RPL8;RPS12;RPS18;RPS19;RPS21;RPS27;RPS3;RPS7;RPS8
ELK3	purple	transfac_pro__M01982	4.24	0.106	19	RPL11;RPL13A;RPL18A;RPL19;RPL21;RPL24;RPL28;RPL30;RPL32;RPL34;RPL8;RPS12;RPS18;RPS19;RPS21;RPS27;RPS3;RPS7;RPS8
ELK3	purple	taipale_cyt_meth__ELK3_NACCGGAAGTN_eDBD_meth	3.93	0.0993	20	RPL11;RPL13A;RPL18A;RPL19;RPL21;RPL28;RPL30;RPL32;RPL34;RPL8;RPS12;RPS16;RPS18;RPS19;RPS21;RPS27;RPS27A;RPS3;RPS7;RPS8
ELK3	purple	taipale_cyt_meth__ELK3_NACCGGAAGTN_FL_meth_repr	3.23	0.0839	19	RPL11;RPL13A;RPL18A;RPL19;RPL21;RPL28;RPL30;RPL32;RPL34;RPL8;RPS12;RPS18;RPS19;RPS21;RPS27;RPS27A;RPS3;RPS7;RPS8
ELK3	purple	taipale_cyt_meth__ELK3_ACCGGAAGTN_FL	3.27	0.0848	23	RPL11;RPL13A;RPL14;RPL18A;RPL19;RPL21;RPL24;RPL28;RPL30;RPL32;RPL34;RPL7;RPL8;RPL9;RPS12;RPS18;RPS19;RPS21;RPS27;RPS27A;RPS3;RPS7;RPS8
ELK3	purple	taipale_cyt_meth__ELK3_NACCGGAAGTN_eDBD	4.09	0.103	27	RPL11;RPL13;RPL13A;RPL14;RPL18A;RPL19;RPL21;RPL23;RPL24;RPL28;RPL30;RPL32;RPL34;RPL7;RPL8;RPL9;RPS12;RPS16;RPS18;RPS19;RPS20;RPS21;RPS27;RPS27A;RPS3;RPS7;RPS8
ELK4	purple	dbcorrdb__ELK4__ENCSR000EVB_1__m1	4.26	0.107	19	RPL11;RPL13A;RPL18A;RPL19;RPL21;RPL24;RPL28;RPL30;RPL32;RPL34;RPL8;RPS12;RPS18;RPS19;RPS21;RPS27;RPS3;RPS7;RPS8
ELK4	purple	transfac_pro__M01167	3.92	0.0991	21	RPL11;RPL13A;RPL18A;RPL19;RPL21;RPL24;RPL28;RPL30;RPL32;RPL34;RPL9;RPS12;RPS16;RPS18;RPS19;RPS20;RPS21;RPS27;RPS27A;RPS7;RPS8
ELK4	purple	cisbp__M6209	3.53	0.0905	16	RPL11;RPL13A;RPL18A;RPL19;RPL21;RPL28;RPL30;RPL32;RPL34;RPS12;RPS18;RPS19;RPS21;RPS27;RPS7;RPS8
ELK4	purple	cisbp__M1903	4.18	0.105	18	RPL11;RPL13A;RPL18A;RPL19;RPL21;RPL28;RPL30;RPL32;RPL34;RPL8;RPS12;RPS18;RPS19;RPS21;RPS27;RPS3;RPS7;RPS8
ELK4	purple	hocomoco__ELK4_HUMAN.H11MO.0.A	3.76	0.0955	18	RPL11;RPL13A;RPL18A;RPL19;RPL21;RPL28;RPL30;RPL32;RPL34;RPL8;RPS12;RPS18;RPS19;RPS21;RPS27;RPS3;RPS7;RPS8
ELK4	purple	jaspar__MA0076.2	4.14	0.104	18	RPL11;RPL13A;RPL18A;RPL19;RPL21;RPL28;RPL30;RPL32;RPL34;RPL8;RPS12;RPS18;RPS19;RPS21;RPS27;RPS3;RPS7;RPS8
ELK4	purple	taipale__ELK4_DBD_ACCGGAARTN	4.23	0.106	21	RPL11;RPL13;RPL13A;RPL18A;RPL19;RPL21;RPL24;RPL28;RPL30;RPL32;RPL34;RPL7;RPL8;RPS12;RPS18;RPS19;RPS21;RPS27;RPS3;RPS7;RPS8
ELK4	purple	transfac_pro__M02058	4.5	0.112	21	RPL11;RPL13A;RPL18A;RPL19;RPL21;RPL24;RPL28;RPL30;RPL32;RPL34;RPL7;RPL8;RPS12;RPS18;RPS19;RPS20;RPS21;RPS27;RPS3;RPS7;RPS8
ELK4	purple	cisbp__M5385	4.29	0.107	20	RPL11;RPL13A;RPL18A;RPL19;RPL21;RPL24;RPL28;RPL30;RPL32;RPL34;RPL7;RPL8;RPS12;RPS18;RPS19;RPS21;RPS27;RPS3;RPS7;RPS8
ELK4	purple	swissregulon__hs__ELK1_4_GABP_A_B1_.p3	3.77	0.0958	18	RPL11;RPL13A;RPL18A;RPL19;RPL21;RPL28;RPL30;RPL32;RPL34;RPL8;RPS16;RPS18;RPS19;RPS21;RPS27;RPS3;RPS7;RPS8
ELK4	purple	dbcorrdb__ELK4__ENCSR000EVI_1__m1	4.9	0.121	26	RPL11;RPL13;RPL13A;RPL18A;RPL19;RPL21;RPL23;RPL24;RPL28;RPL30;RPL32;RPL34;RPL7;RPL8;RPL9;RPS12;RPS16;RPS18;RPS19;RPS20;RPS21;RPS27;RPS27A;RPS3;RPS7;RPS8
ELK4	purple	homer__NRYTTCCGGY_Elk4	4.74	0.117	19	RPL11;RPL13A;RPL18A;RPL19;RPL21;RPL28;RPL30;RPL32;RPL34;RPL7;RPL8;RPS12;RPS18;RPS19;RPS20;RPS21;RPS27;RPS7;RPS8
ELK4	purple	cisbp__M0703	4.96	0.122	20	RPL11;RPL13A;RPL18A;RPL19;RPL21;RPL24;RPL28;RPL30;RPL32;RPL34;RPL8;RPS12;RPS16;RPS18;RPS19;RPS20;RPS21;RPS27;RPS7;RPS8
ELK4	purple	hocomoco__ELK4_MOUSE.H11MO.0.B	3.34	0.0862	16	RPL11;RPL13;RPL13A;RPL19;RPL21;RPL28;RPL30;RPL32;RPL34;RPS12;RPS18;RPS19;RPS21;RPS27;RPS3;RPS7
ELK4	purple	taipale_cyt_meth__ELK4_NRCCGGAWGTN_FL	4.43	0.11	17	RPL11;RPL13A;RPL18A;RPL19;RPL21;RPL24;RPL28;RPL30;RPL32;RPL34;RPS12;RPS18;RPS19;RPS21;RPS27;RPS7;RPS8
ELK4	purple	taipale_cyt_meth__ELK4_NTCGTAAATGMN_FL	3.31	0.0857	19	RPL11;RPL14;RPL18A;RPL19;RPL23;RPL24;RPL28;RPL32;RPL35A;RPL9;RPS12;RPS16;RPS18;RPS20;RPS21;RPS27;RPS27A;RPS3;RPS8
ELK4	purple	cisbp__M4522	3.67	0.0937	17	RPL11;RPL13A;RPL18A;RPL19;RPL21;RPL28;RPL30;RPL32;RPL34;RPL8;RPS12;RPS18;RPS19;RPS21;RPS27;RPS7;RPS8
ELK4	purple	taipale_cyt_meth__ELK4_NRCMGGAWGTN_FL_meth	4.77	0.118	12	RPL11;RPL18A;RPL19;RPL28;RPL30;RPL32;RPL34;RPS18;RPS19;RPS21;RPS27;RPS7
ELK4	purple	transfac_pro__M01983	3.6	0.0921	18	RPL11;RPL13A;RPL18A;RPL19;RPL21;RPL24;RPL28;RPL30;RPL32;RPL34;RPL8;RPS12;RPS18;RPS19;RPS21;RPS27;RPS7;RPS8
ELK4	purple	cisbp__M4539	3.42	0.0881	18	RPL11;RPL13A;RPL18A;RPL19;RPL21;RPL28;RPL30;RPL32;RPL34;RPL8;RPS12;RPS18;RPS19;RPS21;RPS27;RPS3;RPS7;RPS8
EOMES	purple	taipale_tf_pairs__ELK1_EOMES_RSCGGAANNAGGYGYNA_CAP_repr	3.9	0.0987	9	RPL19;RPL28;RPL30;RPL32;RPL34;RPS18;RPS19;RPS21;RPS3
ERF	purple	taipale_tf_pairs__ERF_HOXA3_RSCGGAWNNNNNNNYMATTA_CAP_repr	5	0.123	19	RPL11;RPL14;RPL18A;RPL19;RPL21;RPL28;RPL30;RPL32;RPL34;RPL7;RPL8;RPS12;RPS18;RPS19;RPS20;RPS21;RPS27;RPS27A;RPS8
ERF	purple	taipale_tf_pairs__ERF_FOXI1_RSCGGATGTTKWN_CAP_repr	3.42	0.088	14	RPL11;RPL19;RPL21;RPL28;RPL32;RPL34;RPL8;RPL9;RPS18;RPS19;RPS21;RPS27A;RPS3;RPS7
ERF	purple	taipale_tf_pairs__ERF_FOXI1_TGTTKMCGGAWRN_CAP_repr	3.34	0.0862	20	RPL10A;RPL11;RPL13A;RPL14;RPL18A;RPL19;RPL21;RPL28;RPL32;RPL34;RPL7;RPL9;RPS12;RPS16;RPS18;RPS19;RPS20;RPS27A;RPS3;RPS7
ERF	purple	taipale__ERF_DBD_ACCGGAAGTN	4.3	0.107	10	RPL11;RPL19;RPL28;RPL30;RPL32;RPL34;RPS18;RPS19;RPS21;RPS27
ERF	purple	jaspar__MA0916.1	3.08	0.0806	18	RPL11;RPL18A;RPL19;RPL21;RPL24;RPL28;RPL30;RPL32;RPL34;RPL8;RPL9;RPS12;RPS18;RPS19;RPS21;RPS27;RPS7;RPS8
ERF	purple	cisbp__M4950	4.13	0.104	17	RPL11;RPL13A;RPL18A;RPL19;RPL21;RPL24;RPL28;RPL30;RPL32;RPL34;RPS12;RPS18;RPS19;RPS20;RPS21;RPS27;RPS7
ERF	purple	flyfactorsurvey__Ets21c_SANGER_5_FBgn0005660	3.94	0.0995	19	RPL11;RPL13A;RPL18A;RPL19;RPL21;RPL24;RPL28;RPL30;RPL32;RPL34;RPL7;RPS12;RPS16;RPS18;RPS19;RPS20;RPS21;RPS27;RPS7
ERF	purple	transfac_pro__M01984	5.09	0.125	17	RPL11;RPL13A;RPL18A;RPL19;RPL21;RPL28;RPL30;RPL32;RPL34;RPL8;RPS12;RPS18;RPS19;RPS21;RPS27;RPS7;RPS8
ERF	purple	cisbp__M5398	4.21	0.105	10	RPL11;RPL19;RPL28;RPL30;RPL32;RPL34;RPS18;RPS19;RPS21;RPS27
ERF	purple	cisbp__M0713	3.1	0.0809	19	RPL11;RPL13A;RPL18A;RPL19;RPL21;RPL24;RPL28;RPL30;RPL32;RPL34;RPL8;RPL9;RPS12;RPS18;RPS19;RPS21;RPS27;RPS7;RPS8
ERF	purple	transfac_pro__M02061	4.69	0.116	15	RPL11;RPL13A;RPL18A;RPL19;RPL21;RPL28;RPL30;RPL32;RPL34;RPS12;RPS18;RPS19;RPS21;RPS27;RPS7
ERF	purple	taipale_tf_pairs__ERF_CEBPD_RSMGGAANTTGCGYAAN_CAP	3.81	0.0967	9	RPL13;RPL13A;RPL24;RPL32;RPL34;RPS18;RPS19;RPS27;RPS8
ERG	purple	taipale_cyt_meth__ERG_NACCGGATATCCGGTN_eDBD	3.35	0.0865	1	RPS27
ERG	purple	cisbp__M5400	3.83	0.0971	6	RPL18A;RPL19;RPL28;RPL32;RPS21;RPS27
ERG	purple	taipale__ERG_full_ACCGGAWATCCGGT	4.05	0.102	5	RPL18A;RPL19;RPL28;RPS21;RPS27
ERG	purple	taipale_cyt_meth__ERG_NACMGGAARTN_FL_meth	3.4	0.0876	16	RPL11;RPL13A;RPL18A;RPL19;RPL21;RPL24;RPL28;RPL30;RPL32;RPL34;RPS12;RPS18;RPS19;RPS21;RPS27;RPS7
ERG	purple	taipale_cyt_meth__ERG_NACCGGAARTN_FL	4.04	0.102	19	RPL11;RPL13;RPL13A;RPL18A;RPL19;RPL21;RPL24;RPL28;RPL30;RPL32;RPL34;RPS12;RPS18;RPS19;RPS21;RPS27;RPS3;RPS7;RPS8
ERG	purple	taipale_tf_pairs__TEAD4_ERG_RSCGGAAATRCC_CAP_repr	4.61	0.114	17	RPL11;RPL13;RPL13A;RPL18A;RPL19;RPL21;RPL28;RPL30;RPL32;RPL34;RPS10;RPS12;RPS18;RPS19;RPS20;RPS21;RPS27
ERG	purple	flyfactorsurvey__Ets97D_SANGER_10_FBgn0004510	4.54	0.113	22	RPL10A;RPL11;RPL13A;RPL14;RPL18A;RPL19;RPL21;RPL24;RPL28;RPL30;RPL32;RPL34;RPL7;RPL8;RPS12;RPS16;RPS18;RPS19;RPS21;RPS27;RPS7;RPS8
ERG	purple	taipale__ERG_DBD_NCCGGAWATCCGGN_repr	4.1	0.103	5	RPL18A;RPL19;RPL28;RPS21;RPS27
ERG	purple	taipale__ERG_DBD_ACCGGAARTN	4.45	0.111	20	RPL11;RPL13;RPL13A;RPL14;RPL18A;RPL19;RPL21;RPL24;RPL28;RPL30;RPL32;RPL34;RPL9;RPS12;RPS18;RPS19;RPS21;RPS27;RPS3;RPS7
ERG	purple	cisbp__M5401	4.65	0.115	20	RPL11;RPL13;RPL13A;RPL18A;RPL19;RPL21;RPL24;RPL28;RPL30;RPL32;RPL34;RPS12;RPS18;RPS19;RPS21;RPS27;RPS27A;RPS3;RPS7;RPS8
ERG	purple	transfac_pro__M01985	4.3	0.107	12	RPL11;RPL18A;RPL19;RPL28;RPL30;RPL32;RPL34;RPS18;RPS19;RPS21;RPS27;RPS7
ERG	purple	transfac_pro__M02062	4.41	0.11	14	RPL11;RPL18A;RPL19;RPL21;RPL28;RPL30;RPL32;RPL34;RPS12;RPS18;RPS19;RPS21;RPS27;RPS7
ERG	purple	cisbp__M0709	4.53	0.113	20	RPL10A;RPL11;RPL13A;RPL18A;RPL19;RPL21;RPL24;RPL28;RPL30;RPL32;RPL34;RPL8;RPS12;RPS16;RPS18;RPS19;RPS20;RPS21;RPS27;RPS7
ERG	purple	taipale_cyt_meth__ERG_NACCGGAARYN_eDBD	4.2	0.105	13	RPL11;RPL18A;RPL19;RPL28;RPL30;RPL32;RPL34;RPS12;RPS18;RPS19;RPS21;RPS27;RPS7
ERG	purple	cisbp__M4953	4.87	0.12	22	RPL10A;RPL11;RPL13A;RPL14;RPL18A;RPL19;RPL21;RPL24;RPL28;RPL30;RPL32;RPL34;RPL8;RPS12;RPS16;RPS18;RPS19;RPS20;RPS21;RPS27;RPS7;RPS8
ERG	purple	taipale_tf_pairs__TEAD4_ERG_RSCGGAAATRCC_CAP	4.06	0.102	6	RPL28;RPL32;RPL34;RPS18;RPS21;RPS27
ERG	purple	cisbp__M5402	3.98	0.1	6	RPL18A;RPL19;RPL28;RPL32;RPS21;RPS27
ERG	purple	cisbp__M5399	4.48	0.111	19	RPL11;RPL13;RPL13A;RPL14;RPL18A;RPL19;RPL21;RPL24;RPL28;RPL30;RPL32;RPL34;RPS12;RPS18;RPS19;RPS21;RPS27;RPS7;RPS8
ERG	purple	cisbp__M6213	4.65	0.115	19	RPL11;RPL13A;RPL18A;RPL19;RPL21;RPL24;RPL28;RPL30;RPL32;RPL34;RPL9;RPS12;RPS16;RPS18;RPS19;RPS21;RPS27;RPS7;RPS8
ERG	purple	taipale__ERG_full_ACCGGAARTN	4.64	0.115	18	RPL11;RPL13;RPL13A;RPL18A;RPL19;RPL21;RPL28;RPL30;RPL32;RPL34;RPS12;RPS18;RPS19;RPS21;RPS27;RPS3;RPS7;RPS8
ERG	purple	transfac_pro__M01752	4.71	0.116	21	RPL11;RPL13;RPL13A;RPL14;RPL18A;RPL19;RPL21;RPL24;RPL28;RPL30;RPL32;RPL34;RPL9;RPS12;RPS18;RPS19;RPS21;RPS27;RPS27A;RPS3;RPS7
ETS1	purple	transfac_pro__M04703	4.85	0.12	18	RPL10A;RPL21;RPL23;RPL24;RPL28;RPL7;RPL7A;RPL8;RPL9;RPS12;RPS15A;RPS16;RPS18;RPS19;RPS20;RPS28;RPS7;RPS9
ETS1	purple	transfac_pro__M02063	3.69	0.0941	18	RPL11;RPL13A;RPL18A;RPL19;RPL21;RPL24;RPL28;RPL30;RPL32;RPL34;RPL8;RPS12;RPS18;RPS19;RPS21;RPS27;RPS27A;RPS7
ETS1	purple	taipale__ETS1_DBD_ACCGGAARYN	4.49	0.112	17	RPL11;RPL13A;RPL18A;RPL19;RPL21;RPL28;RPL30;RPL32;RPL34;RPS12;RPS18;RPS19;RPS21;RPS27;RPS3;RPS7;RPS8
ETS1	purple	taipale__ETS1_full_NCCGGAWRYRYWTCCGGN	3.9	0.0986	4	RPL13A;RPL32;RPS18;RPS21
ETS1	purple	cisbp__M5419	3.4	0.0876	7	RPL13A;RPL32;RPL34;RPL7;RPL9;RPS18;RPS21
ETS1	purple	taipale__ETS1_DBD_NCCGGAWRYRYWTCCGGN_repr	3.66	0.0933	8	RPL13A;RPL32;RPL34;RPL9;RPS18;RPS21;RPS27;RPS7
ETS1	purple	cisbp__M5417	3.87	0.0981	8	RPL13A;RPL19;RPL32;RPL34;RPL9;RPS18;RPS21;RPS27
ETS1	purple	dbcorrdb__ETS1__ENCSR000BKQ_1__m3	4.34	0.108	18	RPL11;RPL13A;RPL14;RPL18A;RPL19;RPL21;RPL28;RPL30;RPL32;RPL34;RPS12;RPS18;RPS19;RPS21;RPS27;RPS3;RPS7;RPS8
ETS1	purple	transfac_pro__M01986	3.52	0.0902	14	RPL11;RPL18A;RPL19;RPL21;RPL28;RPL30;RPL32;RPL34;RPS12;RPS18;RPS19;RPS21;RPS27;RPS7
ETS1	purple	transfac_pro__M04886	3.48	0.0895	8	RPL10A;RPL11;RPL7A;RPS12;RPS15A;RPS16;RPS27A;RPS8
ETS1	purple	transfac_pro__M01870	3.91	0.099	4	RPL28;RPL32;RPS18;RPS19
ETS1	purple	cisbp__M5416	4.36	0.109	17	RPL11;RPL13A;RPL18A;RPL19;RPL21;RPL28;RPL30;RPL32;RPL34;RPS12;RPS18;RPS19;RPS21;RPS27;RPS3;RPS7;RPS8
ETS1	purple	cisbp__M0707	4.37	0.109	20	RPL10A;RPL11;RPL13A;RPL18A;RPL19;RPL21;RPL24;RPL28;RPL30;RPL32;RPL34;RPL8;RPS12;RPS16;RPS18;RPS19;RPS21;RPS27;RPS27A;RPS7
ETS1	purple	transfac_pro__M01078	5.09	0.125	19	RPL11;RPL13A;RPL18A;RPL19;RPL21;RPL24;RPL28;RPL30;RPL32;RPL34;RPS12;RPS18;RPS19;RPS20;RPS21;RPS27;RPS27A;RPS3;RPS7
ETS1	purple	cisbp__M5418	4.16	0.104	13	RPL11;RPL18A;RPL19;RPL28;RPL30;RPL32;RPL34;RPS12;RPS18;RPS19;RPS21;RPS27;RPS7
ETS1	purple	taipale__ETS1_full_ACCGGAARYN	4.22	0.106	13	RPL11;RPL18A;RPL19;RPL28;RPL30;RPL32;RPL34;RPS12;RPS18;RPS19;RPS21;RPS27;RPS7
ETS2	purple	transfac_pro__M01989	4.26	0.107	14	RPL11;RPL18A;RPL19;RPL21;RPL28;RPL30;RPL32;RPL34;RPS12;RPS18;RPS19;RPS21;RPS27;RPS7
ETS2	purple	transfac_pro__M02064	4.07	0.102	19	RPL11;RPL13A;RPL18A;RPL19;RPL21;RPL24;RPL28;RPL30;RPL32;RPL34;RPL9;RPS12;RPS18;RPS19;RPS21;RPS27;RPS27A;RPS7;RPS8
ETS2	purple	taipale_cyt_meth__ETS2_NACCGGANNNNNNTCCGGTN_FL	4.47	0.111	5	RPL13A;RPL32;RPL9;RPS21;RPS27
ETV1	purple	transfac_pro__M01987	3.79	0.0962	15	RPL11;RPL13A;RPL18A;RPL19;RPL21;RPL28;RPL30;RPL32;RPL34;RPS12;RPS18;RPS19;RPS21;RPS27;RPS7
ETV1	purple	taipale_cyt_meth__ETV1_NACCGKAWGTN_FL	3.09	0.0808	23	RPL11;RPL13A;RPL14;RPL18A;RPL19;RPL21;RPL28;RPL30;RPL32;RPL34;RPL7;RPL9;RPS12;RPS16;RPS18;RPS19;RPS20;RPS21;RPS27;RPS27A;RPS3;RPS7;RPS8
ETV1	purple	hocomoco__ETV1_HUMAN.H11MO.0.A	3.48	0.0895	16	RPL11;RPL13A;RPL18A;RPL19;RPL21;RPL28;RPL30;RPL32;RPL34;RPL8;RPS18;RPS19;RPS21;RPS27;RPS3;RPS7
ETV1	purple	transfac_pro__M07703	3.26	0.0844	19	RPL11;RPL14;RPL18A;RPL19;RPL21;RPL28;RPL30;RPL32;RPL34;RPS12;RPS18;RPS19;RPS20;RPS21;RPS27;RPS27A;RPS3;RPS7;RPS8
ETV1	purple	flyfactorsurvey__Ets96B_SANGER_5_FBgn0039225	4.13	0.104	21	RPL11;RPL13A;RPL18A;RPL19;RPL21;RPL28;RPL30;RPL32;RPL34;RPL8;RPS12;RPS16;RPS18;RPS19;RPS20;RPS21;RPS27;RPS27A;RPS3;RPS7;RPS8
ETV1	purple	taipale_tf_pairs__TEAD4_ETV1_RSCGGAAATRCM_CAP	5.27	0.129	5	RPL28;RPL32;RPS18;RPS20;RPS27
ETV1	purple	taipale__ETV1_DBD_ACCGGAARYN	3.76	0.0956	21	RPL11;RPL13A;RPL14;RPL18A;RPL19;RPL21;RPL24;RPL28;RPL30;RPL32;RPL34;RPL8;RPS12;RPS18;RPS19;RPS21;RPS27;RPS27A;RPS3;RPS7;RPS8
ETV1	purple	cisbp__M0690	4.41	0.11	22	RPL11;RPL13A;RPL18A;RPL19;RPL21;RPL24;RPL28;RPL30;RPL32;RPL34;RPL7;RPL8;RPS12;RPS16;RPS18;RPS19;RPS20;RPS21;RPS27;RPS27A;RPS7;RPS8
ETV1	purple	cisbp__M5420	3.77	0.0959	20	RPL11;RPL13A;RPL14;RPL18A;RPL19;RPL21;RPL28;RPL30;RPL32;RPL34;RPL8;RPS12;RPS18;RPS19;RPS21;RPS27;RPS27A;RPS3;RPS7;RPS8
ETV1	purple	taipale_tf_pairs__HOXB2_ETV1_ACCGGAAATGA_CAP	4.23	0.106	21	RPL11;RPL13;RPL13A;RPL14;RPL18A;RPL19;RPL21;RPL24;RPL28;RPL30;RPL32;RPL34;RPL7;RPS12;RPS18;RPS19;RPS21;RPS27;RPS27A;RPS7;RPS8
ETV1	purple	taipale_cyt_meth__ETV1_NACMGKAWGTN_FL_meth	3.17	0.0826	19	RPL11;RPL13A;RPL14;RPL18A;RPL19;RPL21;RPL28;RPL30;RPL32;RPL34;RPS12;RPS18;RPS19;RPS21;RPS27;RPS27A;RPS3;RPS7;RPS8
ETV1	purple	cisbp__M4952	3.93	0.0993	23	RPL11;RPL13A;RPL18A;RPL19;RPL21;RPL28;RPL30;RPL32;RPL34;RPL7;RPL8;RPL9;RPS12;RPS16;RPS18;RPS19;RPS21;RPS27;RPS27A;RPS3;RPS7;RPS8;RPS9
ETV1	purple	transfac_pro__M02065	4.79	0.118	15	RPL11;RPL13A;RPL18A;RPL19;RPL21;RPL28;RPL30;RPL32;RPL34;RPS12;RPS18;RPS19;RPS21;RPS27;RPS7
ETV1	purple	taipale_cyt_meth__ETV1_NACCGGAWGTN_eDBD	4.03	0.102	11	RPL11;RPL18A;RPL19;RPL28;RPL30;RPL32;RPL34;RPS18;RPS19;RPS21;RPS27
ETV2	purple	taipale_tf_pairs__ETV2_DLX3_TAATTRNNNNCGGAARYN_CAP_repr	3.8	0.0965	3	RPL19;RPL32;RPS18
ETV2	purple	taipale_tf_pairs__ETV2_FOXO6_RCCGGATGTTKWN_CAP	3.31	0.0855	14	RPL11;RPL19;RPL21;RPL28;RPL30;RPL32;RPL34;RPL8;RPL9;RPS18;RPS19;RPS21;RPS27A;RPS7
ETV2	purple	transfac_pro__M07706	3.1	0.081	21	RPL11;RPL13A;RPL18A;RPL19;RPL21;RPL24;RPL28;RPL30;RPL32;RPL34;RPL7;RPL8;RPS12;RPS18;RPS19;RPS21;RPS27;RPS27A;RPS3;RPS7;RPS8
ETV2	purple	taipale_tf_pairs__ETV2_DLX3_RSCGGAANNNNNNYAATTA_CAP	4.19	0.105	9	RPL18A;RPL19;RPL32;RPL34;RPS18;RPS19;RPS27;RPS7;RPS8
ETV2	purple	taipale_tf_pairs__ETV2_FOXI1_RSCGGAANNRYMAACAN_CAP	3.19	0.0831	4	RPL28;RPL30;RPL32;RPS12
ETV2	purple	taipale_tf_pairs__ETV2_ONECUT2_NRTCRATANCGGAARYN_CAP_repr	3.36	0.0868	15	RPL13A;RPL18A;RPL23;RPL28;RPL30;RPL32;RPL7;RPL7A;RPL8;RPS18;RPS19;RPS20;RPS27;RPS7;RPS9
ETV2	purple	taipale_tf_pairs__ETV2_SOX15_RSCGGAANNNNNNNYWTTGT_CAP_repr	3.33	0.0861	8	RPL18A;RPL19;RPL21;RPL23;RPL28;RPL32;RPS18;RPS19
ETV2	purple	taipale_tf_pairs__ETV2_GSC2_RCCGGANNNNNNNNNTAATCCN_CAP_repr	4.78	0.118	5	RPL19;RPL28;RPL30;RPL32;RPS18
ETV2	purple	cisbp__M5157	3.74	0.0951	20	RPL11;RPL13A;RPL18A;RPL19;RPL24;RPL28;RPL30;RPL32;RPL34;RPL7;RPL8;RPL9;RPS12;RPS16;RPS18;RPS19;RPS21;RPS27;RPS7;RPS8
ETV2	purple	taipale_tf_pairs__ETV2_FOXI1_TGTTKMCGGAWRTN_CAP	4.49	0.112	19	RPL10A;RPL11;RPL14;RPL18A;RPL19;RPL21;RPL28;RPL32;RPL34;RPL7;RPL9;RPS12;RPS16;RPS18;RPS19;RPS20;RPS27;RPS27A;RPS3
ETV2	purple	flyfactorsurvey__pnt_SANGER_5_FBgn0003118	3.86	0.0977	20	RPL11;RPL13A;RPL18A;RPL19;RPL21;RPL24;RPL28;RPL30;RPL32;RPL34;RPL7;RPL9;RPS12;RPS16;RPS18;RPS19;RPS21;RPS27;RPS7;RPS8
ETV2	purple	taipale_tf_pairs__ETV2_RFX5_NACTTCCGGYNNNNGCAACSN_CAP_repr	3.71	0.0945	4	RPL19;RPL32;RPS19;RPS21
ETV2	purple	taipale_tf_pairs__ETV2_HOXA2_NCCGGAAGNNNNNNYMATTA_CAP	4.89	0.12	15	RPL11;RPL13;RPL14;RPL18A;RPL19;RPL21;RPL28;RPL30;RPL32;RPL34;RPL8;RPS18;RPS19;RPS27;RPS27A
ETV2	purple	taipale_tf_pairs__ETV2_TEF_RSCGGAWNTTRCGYAAN_CAP	6.16	0.148	8	RPL13;RPL13A;RPL19;RPL34;RPS18;RPS19;RPS27;RPS8
ETV2	purple	taipale_tf_pairs__ETV2_DLX3_RSCGGAANNNNNNNTAATKR_CAP_repr	4.48	0.111	16	RPL14;RPL19;RPL21;RPL28;RPL30;RPL32;RPL34;RPS12;RPS18;RPS19;RPS21;RPS27;RPS27A;RPS3;RPS7;RPS8
ETV2	purple	taipale_tf_pairs__ETV2_CEBPD_RSCGGANNTTGCGYAAN_CAP_repr	4.93	0.121	9	RPL13;RPL13A;RPL19;RPL24;RPL34;RPS18;RPS19;RPS27;RPS8
ETV2	purple	transfac_pro__M01988	4.16	0.104	14	RPL11;RPL18A;RPL19;RPL21;RPL28;RPL30;RPL32;RPL34;RPS12;RPS18;RPS19;RPS21;RPS27;RPS7
ETV2	purple	taipale_tf_pairs__ETV2_SOX15_RSCGGAANNNNNNYWTTGT_CAP_repr	4.72	0.117	8	RPL19;RPL21;RPL28;RPL32;RPS18;RPS19;RPS20;RPS21
ETV2	purple	taipale_cyt_meth__ETV2_NRCCGGAAGTN_eDBD	4.77	0.118	22	RPL11;RPL13;RPL13A;RPL18A;RPL19;RPL21;RPL24;RPL28;RPL30;RPL32;RPL34;RPL7;RPL8;RPS12;RPS18;RPS19;RPS21;RPS27;RPS27A;RPS3;RPS7;RPS8
ETV2	purple	cisbp__M5421	6.73	0.161	20	RPL11;RPL13;RPL13A;RPL18A;RPL19;RPL24;RPL28;RPL30;RPL32;RPL34;RPL7;RPL8;RPS12;RPS18;RPS19;RPS21;RPS27;RPS3;RPS7;RPS8
ETV2	purple	taipale_tf_pairs__ETV2_HOXA2_NCCGGAAGTMATTA_CAP_repr	3.1	0.0809	11	RPL19;RPL21;RPL28;RPL32;RPL34;RPS12;RPS18;RPS19;RPS21;RPS27;RPS3
ETV2	purple	transfac_pro__M02067	4.23	0.106	14	RPL11;RPL18A;RPL19;RPL21;RPL28;RPL30;RPL32;RPL34;RPS12;RPS18;RPS19;RPS21;RPS27;RPS7
ETV2	purple	taipale_tf_pairs__ETV2_TEF_TTACGTNNNNNNNNNCCGGAANN_CAP_repr	4.78	0.118	4	RPL11;RPL21;RPL32;RPS18
ETV2	purple	taipale__ETV2_DBD_AACCGGAARTR	6.78	0.162	18	RPL11;RPL13;RPL13A;RPL18A;RPL19;RPL24;RPL28;RPL30;RPL32;RPL34;RPL7;RPL8;RPS12;RPS18;RPS19;RPS21;RPS27;RPS7
ETV3	purple	transfac_pro__M01990	5.27	0.129	15	RPL11;RPL13A;RPL18A;RPL19;RPL21;RPL28;RPL30;RPL32;RPL34;RPS12;RPS18;RPS19;RPS21;RPS27;RPS7
ETV3	purple	jaspar__MA0916.1	3.08	0.0806	18	RPL11;RPL18A;RPL19;RPL21;RPL24;RPL28;RPL30;RPL32;RPL34;RPL8;RPL9;RPS12;RPS18;RPS19;RPS21;RPS27;RPS7;RPS8
ETV3	purple	flyfactorsurvey__Ets21c_SANGER_5_FBgn0005660	3.94	0.0995	19	RPL11;RPL13A;RPL18A;RPL19;RPL21;RPL24;RPL28;RPL30;RPL32;RPL34;RPL7;RPS12;RPS16;RPS18;RPS19;RPS20;RPS21;RPS27;RPS7
ETV3	purple	cisbp__M0713	3.1	0.0809	19	RPL11;RPL13A;RPL18A;RPL19;RPL21;RPL24;RPL28;RPL30;RPL32;RPL34;RPL8;RPL9;RPS12;RPS18;RPS19;RPS21;RPS27;RPS7;RPS8
ETV3	purple	transfac_pro__M02068	5.64	0.137	16	RPL11;RPL13A;RPL18A;RPL19;RPL21;RPL28;RPL30;RPL32;RPL34;RPS12;RPS18;RPS19;RPS21;RPS27;RPS7;RPS8
ETV3	purple	taipale_cyt_meth__ETV3_NACCGGATATCCGGTN_eDBD_meth	4.22	0.106	5	RPL18A;RPL19;RPL28;RPS21;RPS27
ETV3	purple	taipale_cyt_meth__ETV3_NACCGGATATCCGGTN_eDBD_repr	3.71	0.0944	1	RPS27
ETV3	purple	cisbp__M0689	4.43	0.11	18	RPL10A;RPL11;RPL13A;RPL18A;RPL19;RPL21;RPL24;RPL28;RPL30;RPL32;RPL34;RPS16;RPS18;RPS19;RPS20;RPS21;RPS27;RPS7
ETV3	purple	cisbp__M4950	4.13	0.104	17	RPL11;RPL13A;RPL18A;RPL19;RPL21;RPL24;RPL28;RPL30;RPL32;RPL34;RPS12;RPS18;RPS19;RPS20;RPS21;RPS27;RPS7
ETV3L	purple	cisbp__M4950	4.13	0.104	17	RPL11;RPL13A;RPL18A;RPL19;RPL21;RPL24;RPL28;RPL30;RPL32;RPL34;RPS12;RPS18;RPS19;RPS20;RPS21;RPS27;RPS7
ETV3L	purple	cisbp__M0713	3.1	0.0809	19	RPL11;RPL13A;RPL18A;RPL19;RPL21;RPL24;RPL28;RPL30;RPL32;RPL34;RPL8;RPL9;RPS12;RPS18;RPS19;RPS21;RPS27;RPS7;RPS8
ETV3L	purple	jaspar__MA0916.1	3.08	0.0806	18	RPL11;RPL18A;RPL19;RPL21;RPL24;RPL28;RPL30;RPL32;RPL34;RPL8;RPL9;RPS12;RPS18;RPS19;RPS21;RPS27;RPS7;RPS8
ETV3L	purple	flyfactorsurvey__Ets21c_SANGER_5_FBgn0005660	3.94	0.0995	19	RPL11;RPL13A;RPL18A;RPL19;RPL21;RPL24;RPL28;RPL30;RPL32;RPL34;RPL7;RPS12;RPS16;RPS18;RPS19;RPS20;RPS21;RPS27;RPS7
ETV4	purple	taipale__ETV4_DBD_ACCGGAAGTN	3.97	0.1	21	RPL11;RPL13A;RPL18A;RPL19;RPL21;RPL24;RPL28;RPL30;RPL32;RPL34;RPL8;RPL9;RPS12;RPS18;RPS19;RPS21;RPS27;RPS27A;RPS3;RPS7;RPS8
ETV4	purple	flyfactorsurvey__Ets96B_SANGER_5_FBgn0039225	4.13	0.104	21	RPL11;RPL13A;RPL18A;RPL19;RPL21;RPL28;RPL30;RPL32;RPL34;RPL8;RPS12;RPS16;RPS18;RPS19;RPS20;RPS21;RPS27;RPS27A;RPS3;RPS7;RPS8
ETV4	purple	cisbp__M4952	3.93	0.0993	23	RPL11;RPL13A;RPL18A;RPL19;RPL21;RPL28;RPL30;RPL32;RPL34;RPL7;RPL8;RPL9;RPS12;RPS16;RPS18;RPS19;RPS21;RPS27;RPS27A;RPS3;RPS7;RPS8;RPS9
ETV4	purple	cisbp__M5423	3.88	0.0981	21	RPL11;RPL13A;RPL18A;RPL19;RPL21;RPL24;RPL28;RPL30;RPL32;RPL34;RPL8;RPL9;RPS12;RPS18;RPS19;RPS21;RPS27;RPS27A;RPS3;RPS7;RPS8
ETV4	purple	taipale_tf_pairs__HOXB2_ETV4_ACCGGAAATGAN_CAP	4.38	0.109	20	RPL11;RPL13;RPL13A;RPL14;RPL18A;RPL19;RPL21;RPL24;RPL28;RPL30;RPL32;RPL34;RPL7;RPS12;RPS18;RPS19;RPS21;RPS27;RPS3;RPS8
ETV4	purple	transfac_pro__M07703	3.26	0.0844	19	RPL11;RPL14;RPL18A;RPL19;RPL21;RPL28;RPL30;RPL32;RPL34;RPS12;RPS18;RPS19;RPS20;RPS21;RPS27;RPS27A;RPS3;RPS7;RPS8
ETV4	purple	taipale_tf_pairs__GCM1_ETV4_RTGCGGGCGGAAGTR_CAP	4.13	0.104	2	RPL32;RPS19
ETV4	purple	transfac_pro__M00655	4.11	0.103	13	RPL13A;RPL18A;RPL19;RPL21;RPL24;RPL28;RPL32;RPL34;RPS18;RPS19;RPS21;RPS27;RPS27A
ETV4	purple	hdpi__ETV4	5.66	0.137	22	RPL11;RPL13A;RPL14;RPL18A;RPL19;RPL21;RPL24;RPL28;RPL30;RPL32;RPL34;RPL8;RPS12;RPS16;RPS18;RPS19;RPS20;RPS21;RPS27;RPS27A;RPS7;RPS8
ETV4	purple	taipale_cyt_meth__ETV4_NRCCGGAAGTN_FL	3.51	0.09	16	RPL11;RPL13A;RPL18A;RPL19;RPL21;RPL28;RPL30;RPL32;RPL34;RPS12;RPS18;RPS19;RPS21;RPS27;RPS3;RPS7
ETV4	purple	taipale_cyt_meth__ETV4_NRCMGGAAGTN_eDBD_meth	3.41	0.0879	16	RPL11;RPL13A;RPL18A;RPL19;RPL21;RPL28;RPL30;RPL32;RPL34;RPS12;RPS18;RPS19;RPS21;RPS27;RPS27A;RPS7
ETV4	purple	taipale_cyt_meth__ETV4_NRCMGGAAGTN_FL_meth	3.78	0.0959	20	RPL11;RPL13A;RPL18A;RPL19;RPL21;RPL28;RPL30;RPL32;RPL34;RPL8;RPL9;RPS12;RPS18;RPS19;RPS21;RPS27;RPS27A;RPS3;RPS7;RPS8
ETV4	purple	transfac_pro__M01991	4.86	0.12	15	RPL11;RPL13A;RPL18A;RPL19;RPL21;RPL28;RPL30;RPL32;RPL34;RPS12;RPS18;RPS19;RPS21;RPS27;RPS7
ETV4	purple	cisbp__M0700	4.44	0.11	19	RPL11;RPL13A;RPL18A;RPL19;RPL21;RPL24;RPL28;RPL30;RPL32;RPL34;RPL8;RPS12;RPS18;RPS19;RPS21;RPS27;RPS27A;RPS7;RPS8
ETV4	purple	taipale_cyt_meth__ETV4_NRCCGGAAGTN_eDBD	3.35	0.0866	21	RPL11;RPL13;RPL13A;RPL18A;RPL19;RPL21;RPL24;RPL28;RPL30;RPL32;RPL34;RPL9;RPS12;RPS18;RPS19;RPS21;RPS27;RPS27A;RPS3;RPS7;RPS8
ETV5	purple	transfac_pro__M01992	3.69	0.0939	17	RPL11;RPL13A;RPL18A;RPL19;RPL21;RPL28;RPL30;RPL32;RPL34;RPL8;RPS12;RPS18;RPS19;RPS21;RPS27;RPS7;RPS8
ETV5	purple	taipale_tf_pairs__ETV5_HOXB13_NNCGGANGNNNTWAA_CAP	3.95	0.0998	16	RPL14;RPL19;RPL21;RPL28;RPL30;RPL32;RPL34;RPS12;RPS16;RPS18;RPS19;RPS20;RPS21;RPS27;RPS3;RPS7
ETV5	purple	taipale_cyt_meth__ETV5_NRCCGGAAGTN_eDBD	3.72	0.0947	21	RPL11;RPL13A;RPL18A;RPL19;RPL21;RPL24;RPL28;RPL30;RPL32;RPL34;RPL8;RPL9;RPS12;RPS16;RPS18;RPS19;RPS21;RPS27;RPS27A;RPS3;RPS7
ETV5	purple	taipale_tf_pairs__ETV5_HOXA2_RSCGGWAATKR_CAP	4.43	0.11	20	RPL11;RPL13;RPL13A;RPL14;RPL18A;RPL19;RPL21;RPL24;RPL28;RPL30;RPL32;RPL34;RPL7;RPS16;RPS18;RPS19;RPS21;RPS27;RPS3;RPS8
ETV5	purple	transfac_pro__M02069	3.59	0.0917	17	RPL11;RPL13A;RPL18A;RPL19;RPL21;RPL28;RPL30;RPL32;RPL34;RPL8;RPS12;RPS18;RPS19;RPS21;RPS27;RPS7;RPS8
ETV5	purple	cisbp__M5424	4.39	0.11	21	RPL11;RPL13A;RPL18A;RPL19;RPL21;RPL24;RPL28;RPL30;RPL32;RPL34;RPL8;RPL9;RPS12;RPS18;RPS19;RPS21;RPS27;RPS27A;RPS3;RPS7;RPS8
ETV5	purple	cisbp__M0698	4.72	0.117	16	RPL11;RPL13A;RPL18A;RPL19;RPL21;RPL28;RPL30;RPL32;RPL34;RPL8;RPS12;RPS18;RPS19;RPS21;RPS27;RPS7
ETV5	purple	taipale_cyt_meth__ETV5_NRCMGGAAGTN_eDBD_meth	3.06	0.0801	14	RPL11;RPL13A;RPL18A;RPL19;RPL28;RPL30;RPL32;RPL34;RPS18;RPS19;RPS21;RPS27;RPS27A;RPS3
ETV5	purple	taipale_tf_pairs__ETV5_FOXI1_TGTTGNCGGAWRN_CAP	5.86	0.142	21	RPL10A;RPL11;RPL13A;RPL18A;RPL19;RPL21;RPL24;RPL28;RPL32;RPL34;RPL9;RPS12;RPS16;RPS18;RPS19;RPS20;RPS21;RPS27;RPS27A;RPS3;RPS7
ETV5	purple	taipale_tf_pairs__ETV5_HOXA13_NNCGGAWGTNRTWAA_CAP	3.17	0.0824	16	RPL13A;RPL18A;RPL19;RPL21;RPL24;RPL28;RPL30;RPL32;RPL34;RPS16;RPS18;RPS19;RPS21;RPS27A;RPS28;RPS3
ETV5	purple	cisbp__M4952	3.93	0.0993	23	RPL11;RPL13A;RPL18A;RPL19;RPL21;RPL28;RPL30;RPL32;RPL34;RPL7;RPL8;RPL9;RPS12;RPS16;RPS18;RPS19;RPS21;RPS27;RPS27A;RPS3;RPS7;RPS8;RPS9
ETV5	purple	taipale__ETV5_DBD_ACCGGAWGYN	4.3	0.108	21	RPL11;RPL13A;RPL18A;RPL19;RPL21;RPL24;RPL28;RPL30;RPL32;RPL34;RPL8;RPL9;RPS12;RPS18;RPS19;RPS21;RPS27;RPS27A;RPS3;RPS7;RPS8
ETV5	purple	transfac_pro__M07703	3.26	0.0844	19	RPL11;RPL14;RPL18A;RPL19;RPL21;RPL28;RPL30;RPL32;RPL34;RPS12;RPS18;RPS19;RPS20;RPS21;RPS27;RPS27A;RPS3;RPS7;RPS8
ETV5	purple	flyfactorsurvey__Ets96B_SANGER_5_FBgn0039225	4.13	0.104	21	RPL11;RPL13A;RPL18A;RPL19;RPL21;RPL28;RPL30;RPL32;RPL34;RPL8;RPS12;RPS16;RPS18;RPS19;RPS20;RPS21;RPS27;RPS27A;RPS3;RPS7;RPS8
ETV5	purple	taipale_tf_pairs__ETV5_FOXI1_RSCGGATGTTGN_CAP	3.65	0.0931	19	RPL11;RPL13A;RPL18A;RPL19;RPL21;RPL23;RPL24;RPL28;RPL30;RPL32;RPL34;RPL9;RPS12;RPS18;RPS19;RPS21;RPS27;RPS27A;RPS3
ETV5	purple	taipale_tf_pairs__ETV5_CEBPD_NSCGGANNTTRCGYAAN_CAP	4.66	0.115	4	RPL13A;RPL34;RPS18;RPS19
ETV5	purple	taipale_tf_pairs__ETV5_EVX1_RSCGGWAATKR_CAP	4.84	0.119	19	RPL11;RPL13;RPL13A;RPL14;RPL18A;RPL19;RPL21;RPL24;RPL28;RPL30;RPL32;RPL34;RPL7;RPS12;RPS18;RPS19;RPS21;RPS27;RPS3
ETV6	purple	cisbp__M5425	7.46	0.177	11	RPL19;RPL28;RPL30;RPL32;RPL34;RPS12;RPS18;RPS19;RPS21;RPS27;RPS27A
ETV6	purple	cisbp__M4739	4.07	0.102	19	RPL11;RPL13A;RPL18A;RPL19;RPL21;RPL28;RPL30;RPL32;RPL34;RPL7;RPL8;RPS12;RPS18;RPS19;RPS21;RPS27;RPS3;RPS7;RPS8
ETV6	purple	taipale__ETV6_full_CCGGAASCGGAAGTN_repr	7.4	0.176	12	RPL19;RPL28;RPL30;RPL32;RPL34;RPL8;RPS12;RPS18;RPS19;RPS21;RPS27;RPS27A
ETV6	purple	transfac_pro__M07699	4.48	0.111	18	RPL11;RPL13A;RPL18A;RPL19;RPL21;RPL28;RPL30;RPL32;RPL34;RPL9;RPS12;RPS18;RPS19;RPS21;RPS27;RPS27A;RPS3;RPS7
ETV6	purple	cisbp__M5426	3.92	0.0991	21	RPL11;RPL13A;RPL18A;RPL19;RPL21;RPL24;RPL28;RPL30;RPL32;RPL34;RPL8;RPL9;RPS12;RPS18;RPS19;RPS21;RPS27;RPS27A;RPS3;RPS7;RPS8
ETV6	purple	flyfactorsurvey__aop_SANGER_10_FBgn0000097	3.92	0.0991	21	RPL11;RPL13A;RPL18A;RPL19;RPL21;RPL24;RPL28;RPL30;RPL32;RPL34;RPL7;RPL8;RPS12;RPS18;RPS19;RPS20;RPS21;RPS27;RPS3;RPS7;RPS8
ETV6	purple	cisbp__M0705	4.84	0.119	21	RPL10A;RPL11;RPL13A;RPL14;RPL18A;RPL19;RPL21;RPL24;RPL28;RPL30;RPL32;RPL34;RPS12;RPS16;RPS18;RPS19;RPS20;RPS21;RPS27;RPS27A;RPS7
ETV6	purple	transfac_pro__M01993	4.47	0.111	17	RPL11;RPL13A;RPL18A;RPL19;RPL21;RPL24;RPL28;RPL30;RPL32;RPL34;RPL8;RPS18;RPS19;RPS20;RPS21;RPS27;RPS7
ETV6	purple	taipale__ETV6_full_KSYGGAAGTN	3.88	0.0981	21	RPL11;RPL13A;RPL18A;RPL19;RPL21;RPL24;RPL28;RPL30;RPL32;RPL34;RPL8;RPL9;RPS12;RPS18;RPS19;RPS21;RPS27;RPS27A;RPS3;RPS7;RPS8
ETV7	purple	transfac_pro__M07699	4.48	0.111	18	RPL11;RPL13A;RPL18A;RPL19;RPL21;RPL28;RPL30;RPL32;RPL34;RPL9;RPS12;RPS18;RPS19;RPS21;RPS27;RPS27A;RPS3;RPS7
ETV7	purple	cisbp__M4739	4.07	0.102	19	RPL11;RPL13A;RPL18A;RPL19;RPL21;RPL28;RPL30;RPL32;RPL34;RPL7;RPL8;RPS12;RPS18;RPS19;RPS21;RPS27;RPS3;RPS7;RPS8
ETV7	purple	flyfactorsurvey__aop_SANGER_10_FBgn0000097	3.92	0.0991	21	RPL11;RPL13A;RPL18A;RPL19;RPL21;RPL24;RPL28;RPL30;RPL32;RPL34;RPL7;RPL8;RPS12;RPS18;RPS19;RPS20;RPS21;RPS27;RPS3;RPS7;RPS8
ETV7	purple	transfac_pro__M02071	4.1	0.103	18	RPL10A;RPL11;RPL13A;RPL18A;RPL19;RPL21;RPL28;RPL30;RPL32;RPL34;RPL8;RPS12;RPS18;RPS19;RPS20;RPS21;RPS27;RPS7
ETV7	purple	taipale_tf_pairs__ETV7_NNGCGGAAGTG_HT	3.75	0.0954	18	RPL11;RPL13;RPL13A;RPL18A;RPL19;RPL21;RPL28;RPL30;RPL32;RPL34;RPS12;RPS16;RPS18;RPS19;RPS21;RPS27;RPS27A;RPS3
ETV7	purple	taipale_cyt_meth__ETV7_NMGGAARNNYTTCCKN_FL	3.03	0.0795	2	RPL32;RPS21
ETV7	purple	taipale_tf_pairs__ELK1_ETV7_NNSMGGACGGAYNTCCKSNN_CAP	4.18	0.105	9	RPL13A;RPL18A;RPL19;RPL28;RPL32;RPL34;RPL8;RPS21;RPS27
EVX1	purple	taipale_tf_pairs__ETV5_EVX1_RSCGGWAATKR_CAP	4.84	0.119	19	RPL11;RPL13;RPL13A;RPL14;RPL18A;RPL19;RPL21;RPL24;RPL28;RPL30;RPL32;RPL34;RPL7;RPS12;RPS18;RPS19;RPS21;RPS27;RPS3
FEV	purple	cisbp__M5429	4.33	0.108	21	RPL11;RPL13A;RPL14;RPL18A;RPL19;RPL21;RPL24;RPL28;RPL30;RPL32;RPL34;RPL8;RPL9;RPS12;RPS18;RPS19;RPS21;RPS27;RPS3;RPS7;RPS8
FEV	purple	taipale__FEV_DBD_ACCGGAAGTN	4.25	0.106	20	RPL11;RPL13A;RPL18A;RPL19;RPL21;RPL24;RPL28;RPL30;RPL32;RPL34;RPL8;RPL9;RPS12;RPS18;RPS19;RPS21;RPS27;RPS3;RPS7;RPS8
FEV	purple	transfac_pro__M02072	3.99	0.101	16	RPL11;RPL13A;RPL18A;RPL19;RPL21;RPL28;RPL30;RPL32;RPL34;RPS12;RPS18;RPS19;RPS21;RPS27;RPS7;RPS8
FEV	purple	taipale_cyt_meth__FEV_NACCGGAAGTN_eDBD	3.68	0.0938	20	RPL11;RPL13;RPL13A;RPL18A;RPL19;RPL21;RPL24;RPL28;RPL30;RPL32;RPL34;RPL7;RPS12;RPS18;RPS19;RPS21;RPS27;RPS3;RPS7;RPS8
FEV	purple	transfac_pro__M07702	4.33	0.108	17	RPL11;RPL18A;RPL19;RPL21;RPL24;RPL28;RPL30;RPL32;RPL34;RPS12;RPS16;RPS18;RPS19;RPS21;RPS27;RPS7;RPS8
FEV	purple	transfac_pro__M02037	4.11	0.103	13	RPL11;RPL18A;RPL19;RPL21;RPL28;RPL30;RPL32;RPL34;RPS12;RPS18;RPS19;RPS21;RPS27
FEV	purple	flyfactorsurvey__Ets65A_SANGER_10_FBgn0005658	4.08	0.103	20	RPL11;RPL13A;RPL18A;RPL19;RPL21;RPL24;RPL28;RPL30;RPL32;RPL34;RPL7;RPS12;RPS16;RPS18;RPS19;RPS20;RPS21;RPS27;RPS7;RPS8
FEV	purple	cisbp__M4951	4.04	0.102	20	RPL11;RPL13A;RPL18A;RPL19;RPL21;RPL24;RPL28;RPL30;RPL32;RPL34;RPL7;RPL8;RPS12;RPS18;RPS19;RPS20;RPS21;RPS27;RPS7;RPS8
FEV	purple	taipale_cyt_meth__FEV_NACMGGAAGTN_eDBD_meth	3.46	0.0889	18	RPL11;RPL13;RPL13A;RPL18A;RPL19;RPL21;RPL28;RPL30;RPL32;RPL34;RPS12;RPS18;RPS19;RPS21;RPS27;RPS27A;RPS3;RPS7
FLI1	purple	transfac_pro__M07382	4.21	0.105	15	RPL11;RPL13A;RPL18A;RPL19;RPL21;RPL24;RPL28;RPL30;RPL32;RPL34;RPS18;RPS19;RPS21;RPS27;RPS27A
FLI1	purple	hdpi__FLI1	5.6	0.136	20	RPL11;RPL13;RPL13A;RPL18A;RPL19;RPL21;RPL24;RPL28;RPL30;RPL32;RPL34;RPS15A;RPS16;RPS18;RPS19;RPS21;RPS27;RPS27A;RPS3;RPS8
FLI1	purple	transfac_pro__M08913	4.29	0.107	20	RPL11;RPL13A;RPL18A;RPL19;RPL21;RPL24;RPL28;RPL30;RPL32;RPL34;RPL7;RPL8;RPS12;RPS18;RPS19;RPS21;RPS27;RPS3;RPS7;RPS8
FLI1	purple	transfac_pro__M02073	3.92	0.0991	17	RPL11;RPL13A;RPL18A;RPL19;RPL21;RPL28;RPL30;RPL32;RPL34;RPL8;RPS12;RPS18;RPS19;RPS21;RPS27;RPS7;RPS8
FLI1	purple	hocomoco__FLI1_MOUSE.H11MO.0.A	3.73	0.0948	20	RPL11;RPL13;RPL13A;RPL18A;RPL19;RPL21;RPL24;RPL28;RPL30;RPL32;RPL34;RPL8;RPS12;RPS16;RPS18;RPS19;RPS21;RPS27;RPS3;RPS7
FLI1	purple	taipale_tf_pairs__FLI1_CEBPB_RNCGGANNTTGCGCAAN_CAP	4.04	0.102	4	RPL13A;RPL34;RPS18;RPS27
FLI1	purple	taipale_cyt_meth__FLI1_NACMGGAARTN_eDBD_meth	3.97	0.1	16	RPL11;RPL13A;RPL18A;RPL19;RPL21;RPL24;RPL28;RPL30;RPL32;RPL34;RPS12;RPS18;RPS19;RPS21;RPS27;RPS7
FLI1	purple	cisbp__M5434	4.02	0.101	5	RPL18A;RPL19;RPL28;RPS21;RPS27
FLI1	purple	taipale__FLI1_DBD_ACCGGAARYN	4.4	0.11	19	RPL11;RPL13;RPL13A;RPL18A;RPL19;RPL21;RPL24;RPL28;RPL30;RPL32;RPL34;RPS12;RPS18;RPS19;RPS21;RPS27;RPS3;RPS7;RPS8
FLI1	purple	taipale_tf_pairs__FLI1_CEBPD_RNCGGANNTTGCGCAAN_CAP	4.87	0.12	8	RPL13;RPL13A;RPL19;RPL24;RPL34;RPS18;RPS19;RPS27
FLI1	purple	cisbp__M5431	4.39	0.109	14	RPL11;RPL18A;RPL19;RPL21;RPL28;RPL30;RPL32;RPL34;RPS12;RPS18;RPS19;RPS21;RPS27;RPS7
FLI1	purple	taipale_tf_pairs__FLI1_FOXI1_GAAAACCGAAAN_CAP_repr	3.3	0.0853	3	RPL19;RPS27;RPS7
FLI1	purple	taipale_cyt_meth__FLI1_NACCGGAARTN_eDBD	4.45	0.111	20	RPL11;RPL13;RPL13A;RPL18A;RPL19;RPL21;RPL24;RPL28;RPL30;RPL32;RPL34;RPL7;RPS12;RPS18;RPS19;RPS20;RPS21;RPS27;RPS7;RPS8
FLI1	purple	taipale_cyt_meth__FLI1_NACCGGATATCCGGTN_eDBD_meth	3.02	0.0792	1	RPS27
FLI1	purple	homer__NRYTTCCGGH_Fli1	4.21	0.105	15	RPL11;RPL13A;RPL18A;RPL19;RPL21;RPL28;RPL30;RPL32;RPL34;RPS18;RPS19;RPS20;RPS21;RPS27;RPS7
FLI1	purple	taipale_tf_pairs__FLI1_FOXI1_TGTTKMCGGAWRNN_CAP	4.3	0.107	21	RPL10A;RPL11;RPL13A;RPL14;RPL18A;RPL19;RPL21;RPL28;RPL32;RPL34;RPL7;RPL9;RPS12;RPS16;RPS18;RPS19;RPS20;RPS27;RPS27A;RPS3;RPS7
FLI1	purple	taipale_cyt_meth__FLI1_NACCGGAARTN_FL	4.57	0.113	19	RPL11;RPL13;RPL13A;RPL18A;RPL19;RPL21;RPL24;RPL28;RPL30;RPL32;RPL34;RPS12;RPS18;RPS19;RPS21;RPS27;RPS3;RPS7;RPS8
FLI1	purple	taipale__FLI1_full_ACCGGAWATCCGGT	4.44	0.111	4	RPL18A;RPL19;RPL28;RPS27
FLI1	purple	cisbp__M5433	4.71	0.116	14	RPL11;RPL18A;RPL19;RPL21;RPL28;RPL30;RPL32;RPL34;RPS12;RPS18;RPS19;RPS21;RPS27;RPS7
FLI1	purple	taipale__FLI1_DBD_ACCGGAWATCCGGN	4.85	0.12	6	RPL18A;RPL19;RPL28;RPL32;RPS21;RPS27
FLI1	purple	taipale_cyt_meth__FLI1_NACMGGAARTN_FL_meth	3.88	0.0982	17	RPL11;RPL13A;RPL18A;RPL19;RPL21;RPL24;RPL28;RPL30;RPL32;RPL34;RPS12;RPS18;RPS19;RPS21;RPS27;RPS3;RPS7
FLI1	purple	cisbp__M5432	4.99	0.123	6	RPL18A;RPL19;RPL28;RPL32;RPS21;RPS27
FLI1	purple	cisbp__M0699	4.5	0.112	20	RPL10A;RPL11;RPL13A;RPL18A;RPL19;RPL21;RPL24;RPL28;RPL30;RPL32;RPL34;RPL8;RPS12;RPS16;RPS18;RPS19;RPS20;RPS21;RPS27;RPS7
FLI1	purple	transfac_pro__M02038	4.36	0.109	14	RPL11;RPL18A;RPL19;RPL21;RPL28;RPL30;RPL32;RPL34;RPS12;RPS18;RPS19;RPS21;RPS27;RPS7
FLI1	purple	taipale__FLI1_full_ACCGGAARYN	4.66	0.115	20	RPL11;RPL13;RPL13A;RPL18A;RPL19;RPL21;RPL24;RPL28;RPL30;RPL32;RPL34;RPL7;RPS12;RPS18;RPS19;RPS21;RPS27;RPS3;RPS7;RPS8
FOXI1	purple	taipale_tf_pairs__ELK1_FOXI1_RSCGGAANNRTMAAYAN_CAP_repr	4.93	0.121	3	RPL28;RPL30;RPS12
FOXI1	purple	taipale_tf_pairs__FLI1_FOXI1_GAAAACCGAAAN_CAP_repr	3.3	0.0853	3	RPL19;RPS27;RPS7
FOXI1	purple	taipale_tf_pairs__ERF_FOXI1_TGTTKMCGGAWRN_CAP_repr	3.34	0.0862	20	RPL10A;RPL11;RPL13A;RPL14;RPL18A;RPL19;RPL21;RPL28;RPL32;RPL34;RPL7;RPL9;RPS12;RPS16;RPS18;RPS19;RPS20;RPS27A;RPS3;RPS7
FOXI1	purple	taipale_tf_pairs__ETV5_FOXI1_RSCGGATGTTGN_CAP	3.65	0.0931	19	RPL11;RPL13A;RPL18A;RPL19;RPL21;RPL23;RPL24;RPL28;RPL30;RPL32;RPL34;RPL9;RPS12;RPS18;RPS19;RPS21;RPS27;RPS27A;RPS3
FOXI1	purple	taipale_tf_pairs__ETV2_FOXI1_RSCGGAANNRYMAACAN_CAP	3.19	0.0831	4	RPL28;RPL30;RPL32;RPS12
FOXI1	purple	taipale_tf_pairs__ELK1_FOXI1_WGTTKMCGGAWRTN_CAP	3.03	0.0794	21	RPL10A;RPL11;RPL13A;RPL14;RPL18A;RPL19;RPL21;RPL28;RPL30;RPL32;RPL34;RPL9;RPS12;RPS16;RPS18;RPS19;RPS20;RPS21;RPS27A;RPS3;RPS7
FOXI1	purple	taipale_tf_pairs__ERF_FOXI1_RSCGGATGTTKWN_CAP_repr	3.42	0.088	14	RPL11;RPL19;RPL21;RPL28;RPL32;RPL34;RPL8;RPL9;RPS18;RPS19;RPS21;RPS27A;RPS3;RPS7
FOXI1	purple	taipale_tf_pairs__ETV2_FOXI1_TGTTKMCGGAWRTN_CAP	4.49	0.112	19	RPL10A;RPL11;RPL14;RPL18A;RPL19;RPL21;RPL28;RPL32;RPL34;RPL7;RPL9;RPS12;RPS16;RPS18;RPS19;RPS20;RPS27;RPS27A;RPS3
FOXI1	purple	taipale_tf_pairs__ETV5_FOXI1_TGTTGNCGGAWRN_CAP	5.86	0.142	21	RPL10A;RPL11;RPL13A;RPL18A;RPL19;RPL21;RPL24;RPL28;RPL32;RPL34;RPL9;RPS12;RPS16;RPS18;RPS19;RPS20;RPS21;RPS27;RPS27A;RPS3;RPS7
FOXI1	purple	taipale_tf_pairs__FLI1_FOXI1_TGTTKMCGGAWRNN_CAP	4.3	0.107	21	RPL10A;RPL11;RPL13A;RPL14;RPL18A;RPL19;RPL21;RPL28;RPL32;RPL34;RPL7;RPL9;RPS12;RPS16;RPS18;RPS19;RPS20;RPS27;RPS27A;RPS3;RPS7
FOXN1	purple	swissregulon__sacCer__FHL1	5.47	0.133	6	RPL11;RPL13A;RPL21;RPL34;RPL7;RPL9
FOXN1	purple	transfac_pro__M01543	4.01	0.101	15	RPL10A;RPL11;RPL13A;RPL21;RPL28;RPL32;RPL34;RPL35A;RPL7;RPL9;RPS18;RPS21;RPS27;RPS3;RPS8
FOXN1	purple	scertf__zhu.FHL1	5.16	0.126	6	RPL11;RPL13A;RPL21;RPL34;RPL7;RPL9
FOXN1	purple	transfac_pro__M01948	5.69	0.138	6	RPL11;RPL13A;RPL21;RPL34;RPL7;RPL9
FOXN1	purple	jaspar__MA0295.1	5.69	0.138	6	RPL11;RPL13A;RPL21;RPL34;RPL7;RPL9
FOXN1	purple	cisbp__M0753	4.89	0.121	13	RPL11;RPL13A;RPL14;RPL18;RPL21;RPL34;RPL7;RPL9;RPS19;RPS21;RPS27;RPS3;RPS9
FOXN2	purple	cisbp__M0753	4.89	0.121	13	RPL11;RPL13A;RPL14;RPL18;RPL21;RPL34;RPL7;RPL9;RPS19;RPS21;RPS27;RPS3;RPS9
FOXN2	purple	scertf__zhu.FHL1	5.16	0.126	6	RPL11;RPL13A;RPL21;RPL34;RPL7;RPL9
FOXN2	purple	transfac_pro__M01948	5.69	0.138	6	RPL11;RPL13A;RPL21;RPL34;RPL7;RPL9
FOXN2	purple	transfac_pro__M01543	4.01	0.101	15	RPL10A;RPL11;RPL13A;RPL21;RPL28;RPL32;RPL34;RPL35A;RPL7;RPL9;RPS18;RPS21;RPS27;RPS3;RPS8
FOXN2	purple	swissregulon__sacCer__FHL1	5.47	0.133	6	RPL11;RPL13A;RPL21;RPL34;RPL7;RPL9
FOXN2	purple	jaspar__MA0295.1	5.69	0.138	6	RPL11;RPL13A;RPL21;RPL34;RPL7;RPL9
FOXN3	purple	cisbp__M0753	4.89	0.121	13	RPL11;RPL13A;RPL14;RPL18;RPL21;RPL34;RPL7;RPL9;RPS19;RPS21;RPS27;RPS3;RPS9
FOXN3	purple	transfac_pro__M01543	4.01	0.101	15	RPL10A;RPL11;RPL13A;RPL21;RPL28;RPL32;RPL34;RPL35A;RPL7;RPL9;RPS18;RPS21;RPS27;RPS3;RPS8
FOXN3	purple	transfac_pro__M01948	5.69	0.138	6	RPL11;RPL13A;RPL21;RPL34;RPL7;RPL9
FOXN3	purple	jaspar__MA0295.1	5.69	0.138	6	RPL11;RPL13A;RPL21;RPL34;RPL7;RPL9
FOXN3	purple	swissregulon__sacCer__FHL1	5.47	0.133	6	RPL11;RPL13A;RPL21;RPL34;RPL7;RPL9
FOXN3	purple	scertf__zhu.FHL1	5.16	0.126	6	RPL11;RPL13A;RPL21;RPL34;RPL7;RPL9
FOXN4	purple	transfac_pro__M01543	4.01	0.101	15	RPL10A;RPL11;RPL13A;RPL21;RPL28;RPL32;RPL34;RPL35A;RPL7;RPL9;RPS18;RPS21;RPS27;RPS3;RPS8
FOXN4	purple	cisbp__M0753	4.89	0.121	13	RPL11;RPL13A;RPL14;RPL18;RPL21;RPL34;RPL7;RPL9;RPS19;RPS21;RPS27;RPS3;RPS9
FOXN4	purple	jaspar__MA0295.1	5.69	0.138	6	RPL11;RPL13A;RPL21;RPL34;RPL7;RPL9
FOXN4	purple	transfac_pro__M01948	5.69	0.138	6	RPL11;RPL13A;RPL21;RPL34;RPL7;RPL9
FOXN4	purple	swissregulon__sacCer__FHL1	5.47	0.133	6	RPL11;RPL13A;RPL21;RPL34;RPL7;RPL9
FOXN4	purple	scertf__zhu.FHL1	5.16	0.126	6	RPL11;RPL13A;RPL21;RPL34;RPL7;RPL9
FOXO1	purple	taipale_tf_pairs__FOXO1_ELK1_TGTTGCCGGANNN_CAP	4.53	0.112	16	RPL11;RPL18A;RPL19;RPL21;RPL28;RPL32;RPL34;RPL7;RPS12;RPS16;RPS18;RPS19;RPS20;RPS27;RPS3;RPS7
FOXO1	purple	taipale_tf_pairs__FOXO1_ELK1_RSCGGATGTTRTN_CAP	3.66	0.0934	13	RPL13A;RPL19;RPL21;RPL28;RPL32;RPL34;RPL8;RPL9;RPS18;RPS19;RPS27;RPS27A;RPS3
FOXO6	purple	taipale_tf_pairs__ETV2_FOXO6_RCCGGATGTTKWN_CAP	3.31	0.0855	14	RPL11;RPL19;RPL21;RPL28;RPL30;RPL32;RPL34;RPL8;RPL9;RPS18;RPS19;RPS21;RPS27A;RPS7
FOXR1	purple	cisbp__M0753	4.89	0.121	13	RPL11;RPL13A;RPL14;RPL18;RPL21;RPL34;RPL7;RPL9;RPS19;RPS21;RPS27;RPS3;RPS9
FOXR1	purple	jaspar__MA0295.1	5.69	0.138	6	RPL11;RPL13A;RPL21;RPL34;RPL7;RPL9
FOXR1	purple	swissregulon__sacCer__FHL1	5.47	0.133	6	RPL11;RPL13A;RPL21;RPL34;RPL7;RPL9
FOXR1	purple	transfac_pro__M01543	4.01	0.101	15	RPL10A;RPL11;RPL13A;RPL21;RPL28;RPL32;RPL34;RPL35A;RPL7;RPL9;RPS18;RPS21;RPS27;RPS3;RPS8
FOXR1	purple	transfac_pro__M01948	5.69	0.138	6	RPL11;RPL13A;RPL21;RPL34;RPL7;RPL9
FOXR1	purple	scertf__zhu.FHL1	5.16	0.126	6	RPL11;RPL13A;RPL21;RPL34;RPL7;RPL9
FOXR2	purple	transfac_pro__M01543	4.01	0.101	15	RPL10A;RPL11;RPL13A;RPL21;RPL28;RPL32;RPL34;RPL35A;RPL7;RPL9;RPS18;RPS21;RPS27;RPS3;RPS8
FOXR2	purple	transfac_pro__M01948	5.69	0.138	6	RPL11;RPL13A;RPL21;RPL34;RPL7;RPL9
FOXR2	purple	jaspar__MA0295.1	5.69	0.138	6	RPL11;RPL13A;RPL21;RPL34;RPL7;RPL9
FOXR2	purple	scertf__zhu.FHL1	5.16	0.126	6	RPL11;RPL13A;RPL21;RPL34;RPL7;RPL9
FOXR2	purple	cisbp__M0753	4.89	0.121	13	RPL11;RPL13A;RPL14;RPL18;RPL21;RPL34;RPL7;RPL9;RPS19;RPS21;RPS27;RPS3;RPS9
FOXR2	purple	swissregulon__sacCer__FHL1	5.47	0.133	6	RPL11;RPL13A;RPL21;RPL34;RPL7;RPL9
GABPA	purple	taipale_cyt_meth__GABPA_NACCGGAAGTN_eDBD	4.51	0.112	21	RPL11;RPL13;RPL13A;RPL18A;RPL19;RPL21;RPL24;RPL28;RPL30;RPL32;RPL34;RPL8;RPS12;RPS16;RPS18;RPS19;RPS21;RPS27;RPS27A;RPS3;RPS7
GABPA	purple	dbcorrdb__GABPA__ENCSR000BIW_1__m1	3.72	0.0947	16	RPL13A;RPL18A;RPL19;RPL21;RPL28;RPL30;RPL32;RPL34;RPL8;RPS12;RPS18;RPS19;RPS21;RPS27;RPS7;RPS8
GABPA	purple	cisbp__M4568	5.31	0.13	19	RPL11;RPL13A;RPL18A;RPL19;RPL21;RPL24;RPL28;RPL30;RPL32;RPL34;RPL8;RPS12;RPS18;RPS19;RPS21;RPS27;RPS3;RPS7;RPS8
GABPA	purple	cisbp__M4462	3.85	0.0976	18	RPL11;RPL13A;RPL18A;RPL19;RPL21;RPL28;RPL30;RPL32;RPL34;RPL8;RPS12;RPS18;RPS19;RPS21;RPS27;RPS3;RPS7;RPS8
GABPA	purple	taipale_cyt_meth__GABPA_NACMGGAAGTN_eDBD_meth	3.94	0.0995	21	RPL11;RPL13;RPL13A;RPL18A;RPL19;RPL21;RPL28;RPL30;RPL32;RPL34;RPL7;RPL8;RPS12;RPS18;RPS19;RPS21;RPS27;RPS27A;RPS3;RPS7;RPS8
GABPA	purple	dbcorrdb__GABPA__ENCSR000BIW_1__m2	4.49	0.112	23	RPL10A;RPL11;RPL13;RPL13A;RPL19;RPL21;RPL23;RPL24;RPL28;RPL30;RPL32;RPL34;RPL8;RPS12;RPS16;RPS18;RPS19;RPS20;RPS21;RPS27;RPS27A;RPS7;RPS8
GABPA	purple	hocomoco__GABPA_MOUSE.H11MO.0.A	5.82	0.141	21	RPL11;RPL13;RPL13A;RPL18A;RPL19;RPL21;RPL24;RPL28;RPL30;RPL32;RPL34;RPL8;RPS12;RPS16;RPS18;RPS19;RPS21;RPS27;RPS3;RPS7;RPS8
GABPA	purple	transfac_pro__M04748	3.03	0.0794	12	RPL13A;RPL19;RPL21;RPL28;RPL30;RPL32;RPL34;RPL7;RPS18;RPS27A;RPS7;RPS8
GABPA	purple	hocomoco__GABPA_HUMAN.H11MO.0.A	5.35	0.131	22	RPL11;RPL13;RPL13A;RPL18A;RPL19;RPL21;RPL23;RPL24;RPL28;RPL30;RPL32;RPL34;RPL8;RPS12;RPS16;RPS18;RPS19;RPS21;RPS27;RPS3;RPS7;RPS8
GABPA	purple	dbcorrdb__GABPA__ENCSR000BLO_1__m1	4.94	0.122	19	RPL11;RPL13A;RPL18A;RPL19;RPL21;RPL24;RPL28;RPL30;RPL32;RPL34;RPL8;RPS12;RPS18;RPS19;RPS21;RPS27;RPS3;RPS7;RPS8
GABPA	purple	cisbp__M6252	3.77	0.0958	22	RPL11;RPL13;RPL13A;RPL18A;RPL19;RPL21;RPL23;RPL24;RPL28;RPL30;RPL32;RPL34;RPL8;RPS12;RPS16;RPS18;RPS19;RPS21;RPS27;RPS3;RPS7;RPS8
GABPA	purple	dbcorrdb__GABPA__ENCSR000BHS_1__m1	3.93	0.0992	16	RPL13A;RPL18A;RPL19;RPL21;RPL28;RPL30;RPL32;RPL34;RPL8;RPS12;RPS18;RPS19;RPS21;RPS27;RPS7;RPS8
GABPA	purple	swissregulon__hs__ELK1_4_GABP_A_B1_.p3	3.77	0.0958	18	RPL11;RPL13A;RPL18A;RPL19;RPL21;RPL28;RPL30;RPL32;RPL34;RPL8;RPS16;RPS18;RPS19;RPS21;RPS27;RPS3;RPS7;RPS8
GABPA	purple	transfac_pro__M01660	5.17	0.127	16	RPL11;RPL13A;RPL18A;RPL19;RPL21;RPL28;RPL30;RPL32;RPL34;RPL8;RPS16;RPS18;RPS19;RPS21;RPS27;RPS7
GABPA	purple	dbcorrdb__GABPA__ENCSR000BPY_1__m1	4.26	0.107	15	RPL13A;RPL18A;RPL19;RPL21;RPL28;RPL30;RPL32;RPL34;RPL8;RPS12;RPS18;RPS19;RPS21;RPS27;RPS7
GABPA	purple	transfac_pro__M02074	4.66	0.115	19	RPL11;RPL13A;RPL18A;RPL19;RPL21;RPL24;RPL28;RPL30;RPL32;RPL34;RPL7;RPL8;RPS12;RPS18;RPS19;RPS20;RPS21;RPS27;RPS7
GABPA	purple	cisbp__M4505	3.89	0.0984	18	RPL11;RPL13A;RPL18A;RPL19;RPL21;RPL28;RPL30;RPL32;RPL34;RPL8;RPS12;RPS18;RPS19;RPS21;RPS27;RPS3;RPS7;RPS8
GABPA	purple	transfac_pro__M00341	4.44	0.111	16	RPL11;RPL13A;RPL18A;RPL19;RPL21;RPL28;RPL30;RPL32;RPL34;RPL8;RPS12;RPS18;RPS19;RPS21;RPS27;RPS7
GABPA	purple	cisbp__M4540	4.2	0.105	18	RPL11;RPL13A;RPL18A;RPL19;RPL21;RPL28;RPL30;RPL32;RPL34;RPL8;RPS12;RPS18;RPS19;RPS21;RPS27;RPS3;RPS7;RPS8
GABPA	purple	transfac_pro__M08917	5	0.123	21	RPL11;RPL13A;RPL14;RPL18A;RPL19;RPL21;RPL24;RPL28;RPL30;RPL32;RPL34;RPL8;RPS12;RPS18;RPS19;RPS21;RPS27;RPS27A;RPS3;RPS7;RPS8
GABPA	purple	cisbp__M0693	4.6	0.114	23	RPL11;RPL13A;RPL14;RPL18A;RPL19;RPL21;RPL24;RPL28;RPL30;RPL32;RPL34;RPL7;RPL8;RPS12;RPS16;RPS18;RPS19;RPS21;RPS27;RPS27A;RPS3;RPS7;RPS8
GABPA	purple	dbcorrdb__GABPA__ENCSR000BJK_1__m1	4.39	0.109	21	RPL11;RPL13A;RPL18A;RPL19;RPL21;RPL23;RPL24;RPL28;RPL30;RPL32;RPL34;RPL8;RPS12;RPS16;RPS18;RPS19;RPS21;RPS27;RPS3;RPS7;RPS8
GABPA	purple	cisbp__M4620	4.15	0.104	18	RPL11;RPL13A;RPL18A;RPL19;RPL21;RPL24;RPL28;RPL30;RPL32;RPL34;RPL8;RPS18;RPS19;RPS21;RPS27;RPS3;RPS7;RPS8
GABPA	purple	cisbp__M1891	4.03	0.102	18	RPL11;RPL13A;RPL18A;RPL19;RPL21;RPL28;RPL30;RPL32;RPL34;RPL8;RPS12;RPS18;RPS19;RPS21;RPS27;RPS3;RPS7;RPS8
GABPA	purple	dbcorrdb__GABPA__ENCSR000BGC_1__m1	4.45	0.111	26	RPL11;RPL13;RPL13A;RPL14;RPL18A;RPL19;RPL21;RPL23;RPL24;RPL28;RPL30;RPL32;RPL34;RPL8;RPL9;RPS12;RPS16;RPS18;RPS19;RPS20;RPS21;RPS27;RPS27A;RPS3;RPS7;RPS8
GABPA	purple	cisbp__M0694	5.1	0.125	20	RPL10A;RPL11;RPL13A;RPL14;RPL18A;RPL19;RPL21;RPL24;RPL28;RPL30;RPL32;RPL34;RPL8;RPS12;RPS18;RPS19;RPS21;RPS27;RPS27A;RPS7
GABPA	purple	transfac_pro__M02039	5.02	0.123	21	RPL11;RPL13;RPL13A;RPL18A;RPL19;RPL21;RPL24;RPL28;RPL30;RPL32;RPL34;RPL7;RPL8;RPS12;RPS18;RPS19;RPS21;RPS27;RPS3;RPS7;RPS8
GABPA	purple	jaspar__MA0062.2	3.97	0.1	18	RPL11;RPL13A;RPL18A;RPL19;RPL21;RPL28;RPL30;RPL32;RPL34;RPL8;RPS12;RPS18;RPS19;RPS21;RPS27;RPS3;RPS7;RPS8
GABPB1	purple	transfac_pro__M01876	4.09	0.103	12	RPL13;RPL18A;RPL19;RPL28;RPL30;RPL32;RPL34;RPL8;RPS18;RPS19;RPS21;RPS27
GABPB1	purple	transfac_pro__M00341	4.44	0.111	16	RPL11;RPL13A;RPL18A;RPL19;RPL21;RPL28;RPL30;RPL32;RPL34;RPL8;RPS12;RPS18;RPS19;RPS21;RPS27;RPS7
GABPB1	purple	swissregulon__hs__ELK1_4_GABP_A_B1_.p3	3.77	0.0958	18	RPL11;RPL13A;RPL18A;RPL19;RPL21;RPL28;RPL30;RPL32;RPL34;RPL8;RPS16;RPS18;RPS19;RPS21;RPS27;RPS3;RPS7;RPS8
GCM1	purple	taipale_tf_pairs__GCM1_ELK1_RTGCGGGCGGAAGTN_CAP_2	3.95	0.0998	15	RPL11;RPL13;RPL13A;RPL21;RPL23;RPL28;RPL32;RPS10;RPS12;RPS15A;RPS16;RPS19;RPS27;RPS3;RPS7
GCM1	purple	taipale_tf_pairs__GCM1_ELK1_RTGCGGGCGGAAGTN_CAP_1	3.36	0.0867	3	RPL32;RPS19;RPS3
GCM1	purple	taipale_tf_pairs__GCM1_ETV4_RTGCGGGCGGAAGTR_CAP	4.13	0.104	2	RPL32;RPS19
GCM1	purple	taipale_tf_pairs__GCM1_ELK1_RKRNRGGCGGAARCGGAAGNN_CAP_repr	5.37	0.131	19	RPL13;RPL13A;RPL19;RPL21;RPL23;RPL28;RPL30;RPL32;RPL7;RPS10;RPS12;RPS18;RPS19;RPS20;RPS21;RPS27A;RPS3;RPS7;RPS9
GCM2	purple	taipale_tf_pairs__GCM2_ELK1_NNRNGGGCGGAARTN_CAP	3.53	0.0904	2	RPL32;RPS19
GMEB1	purple	cisbp__M1550	6.71	0.161	24	RPL11;RPL13;RPL13A;RPL14;RPL18;RPL19;RPL21;RPL23;RPL24;RPL28;RPL32;RPL34;RPL7;RPL9;RPS12;RPS16;RPS18;RPS20;RPS21;RPS27;RPS27A;RPS3;RPS8;RPS9
GMEB1	purple	cisbp__M1545	6.3	0.152	22	RPL11;RPL13;RPL13A;RPL14;RPL18;RPL19;RPL21;RPL23;RPL24;RPL28;RPL32;RPL34;RPL35A;RPL7;RPL9;RPS12;RPS16;RPS20;RPS27A;RPS3;RPS8;RPS9
GMEB1	purple	taipale_cyt_meth__GMEB1_NKACGTNNNNACGTMN_FL_meth_repr	4.36	0.109	18	RPL11;RPL13;RPL13A;RPL14;RPL19;RPL21;RPL23;RPL24;RPL28;RPL7;RPL9;RPS16;RPS20;RPS21;RPS27;RPS27A;RPS3;RPS9
GMEB2	purple	hocomoco__GMEB2_HUMAN.H11MO.0.D	5.65	0.137	23	RPL11;RPL13A;RPL14;RPL18;RPL18A;RPL19;RPL21;RPL23;RPL24;RPL28;RPL32;RPL34;RPL35A;RPL7;RPL9;RPS10;RPS16;RPS20;RPS27;RPS27A;RPS3;RPS8;RPS9
GMEB2	purple	cisbp__M5493	6.56	0.157	24	RPL11;RPL13;RPL13A;RPL14;RPL18;RPL19;RPL21;RPL23;RPL24;RPL28;RPL32;RPL34;RPL35A;RPL7;RPL9;RPS10;RPS12;RPS18;RPS20;RPS21;RPS27;RPS3;RPS8;RPS9
GMEB2	purple	cisbp__M1551	6.69	0.16	24	RPL11;RPL13;RPL13A;RPL14;RPL18;RPL19;RPL21;RPL23;RPL24;RPL28;RPL32;RPL34;RPL7;RPL9;RPS12;RPS16;RPS18;RPS20;RPS21;RPS27;RPS27A;RPS3;RPS8;RPS9
GMEB2	purple	taipale__GMEB2_DBD_WRCGTAACCACGYN_repr	3.94	0.0996	14	RPL13;RPL13A;RPL14;RPL18;RPL18A;RPL19;RPL21;RPL7;RPL9;RPS18;RPS27;RPS27A;RPS3;RPS9
GMEB2	purple	taipale__GMEB2_DBD_TTACGYAM	6.61	0.158	24	RPL11;RPL13;RPL13A;RPL14;RPL18;RPL19;RPL21;RPL23;RPL24;RPL28;RPL32;RPL34;RPL35A;RPL7;RPL9;RPS10;RPS12;RPS18;RPS20;RPS21;RPS27;RPS3;RPS8;RPS9
GMEB2	purple	cisbp__M5494	4.13	0.104	4	RPL14;RPL21;RPL9;RPS9
GSC2	purple	taipale_tf_pairs__ETV2_GSC2_RCCGGANNNNNNNNNTAATCCN_CAP_repr	4.78	0.118	5	RPL19;RPL28;RPL30;RPL32;RPS18
GTF2F1	purple	dbcorrdb__GTF2F1__ENCSR000ECZ_1__m3	3.24	0.0841	18	RPL10A;RPL13A;RPL14;RPL19;RPL21;RPL23;RPL28;RPL32;RPL35A;RPL7;RPL9;RPS12;RPS18;RPS19;RPS20;RPS21;RPS27;RPS7
GTF2F1	purple	dbcorrdb__GTF2F1__ENCSR000ECZ_1__m1	4.6	0.114	26	RPL11;RPL13A;RPL14;RPL18A;RPL19;RPL21;RPL23;RPL24;RPL28;RPL30;RPL32;RPL34;RPL35A;RPL7;RPL8;RPL9;RPS12;RPS16;RPS18;RPS19;RPS20;RPS21;RPS27;RPS3;RPS7;RPS8
GTF2F1	purple	dbcorrdb__GTF2F1__ENCSR000ECZ_1__m2	3.42	0.0881	24	RPL10A;RPL11;RPL13A;RPL14;RPL18;RPL19;RPL21;RPL23;RPL24;RPL28;RPL32;RPL34;RPL35A;RPL7;RPL9;RPS10;RPS12;RPS16;RPS18;RPS19;RPS27;RPS3;RPS8;RPS9
HCFC1	purple	dbcorrdb__HCFC1__ENCSR000ECH_1__m3	4.89	0.121	25	RPL11;RPL13;RPL13A;RPL14;RPL18A;RPL19;RPL21;RPL23;RPL24;RPL28;RPL30;RPL32;RPL34;RPL8;RPL9;RPS12;RPS18;RPS19;RPS20;RPS21;RPS27;RPS27A;RPS3;RPS7;RPS8
HINFP	purple	transfac_pro__M06887	3.01	0.079	12	RPL13A;RPL14;RPL21;RPL28;RPL34;RPL7;RPL9;RPS10;RPS12;RPS16;RPS20;RPS9
HLF	purple	taipale_cyt_meth__HLF_NRTTRYGYAAYN_FL	3.07	0.0803	15	RPL11;RPL13;RPL13A;RPL18;RPL19;RPL21;RPL23;RPL24;RPL34;RPL9;RPS10;RPS27;RPS3;RPS8;RPS9
HLF	purple	cisbp__M4992	3.38	0.0871	11	RPL11;RPL13A;RPL18;RPL19;RPL23;RPL24;RPL34;RPL9;RPS18;RPS8;RPS9
HLF	purple	transfac_pro__M09010	3.56	0.0911	15	RPL11;RPL13;RPL13A;RPL18;RPL19;RPL21;RPL23;RPL24;RPL34;RPL9;RPS10;RPS18;RPS27;RPS27A;RPS9
HOXA1	purple	taipale_tf_pairs__ELK1_HOXA1_RCCGGAAGTAATTA_CAP	3.75	0.0953	22	RPL11;RPL13A;RPL18A;RPL19;RPL21;RPL23;RPL24;RPL28;RPL30;RPL32;RPL34;RPL9;RPS12;RPS16;RPS18;RPS19;RPS20;RPS21;RPS27;RPS3;RPS7;RPS8
HOXA1	purple	taipale_tf_pairs__ELK1_HOXA1_RCCGGAAGTAATTA_HT	4.34	0.108	17	RPL11;RPL18A;RPL19;RPL21;RPL28;RPL30;RPL32;RPL9;RPS12;RPS16;RPS18;RPS19;RPS20;RPS21;RPS27;RPS3;RPS7
HOXA13	purple	taipale_tf_pairs__ETV5_HOXA13_NNCGGAWGTNRTWAA_CAP	3.17	0.0824	16	RPL13A;RPL18A;RPL19;RPL21;RPL24;RPL28;RPL30;RPL32;RPL34;RPS16;RPS18;RPS19;RPS21;RPS27A;RPS28;RPS3
HOXA2	purple	taipale_tf_pairs__ETV5_HOXA2_RSCGGWAATKR_CAP	4.43	0.11	20	RPL11;RPL13;RPL13A;RPL14;RPL18A;RPL19;RPL21;RPL24;RPL28;RPL30;RPL32;RPL34;RPL7;RPS16;RPS18;RPS19;RPS21;RPS27;RPS3;RPS8
HOXA2	purple	taipale_tf_pairs__ETV2_HOXA2_NCCGGAAGTMATTA_CAP_repr	3.1	0.0809	11	RPL19;RPL21;RPL28;RPL32;RPL34;RPS12;RPS18;RPS19;RPS21;RPS27;RPS3
HOXA2	purple	taipale_tf_pairs__ETV2_HOXA2_NCCGGAAGNNNNNNYMATTA_CAP	4.89	0.12	15	RPL11;RPL13;RPL14;RPL18A;RPL19;RPL21;RPL28;RPL30;RPL32;RPL34;RPL8;RPS18;RPS19;RPS27;RPS27A
HOXA3	purple	taipale_tf_pairs__ERF_HOXA3_RSCGGAWNNNNNNNYMATTA_CAP_repr	5	0.123	19	RPL11;RPL14;RPL18A;RPL19;RPL21;RPL28;RPL30;RPL32;RPL34;RPL7;RPL8;RPS12;RPS18;RPS19;RPS20;RPS21;RPS27;RPS27A;RPS8
HOXA3	purple	taipale_tf_pairs__ELK1_HOXA3_NCCGGWNNNNNNNNNNNSCATTAN_CAP_repr	3.53	0.0906	3	RPL28;RPS18;RPS27
HOXB13	purple	taipale_tf_pairs__ETV5_HOXB13_NNCGGANGNNNTWAA_CAP	3.95	0.0998	16	RPL14;RPL19;RPL21;RPL28;RPL30;RPL32;RPL34;RPS12;RPS16;RPS18;RPS19;RPS20;RPS21;RPS27;RPS3;RPS7
HOXB2	purple	taipale_tf_pairs__HOXB2_ELK1_RSCGGAAGTMRTTA_CAP	3.21	0.0834	13	RPL19;RPL21;RPL28;RPL30;RPL32;RPS12;RPS16;RPS18;RPS19;RPS21;RPS27;RPS3;RPS7
HOXB2	purple	taipale_tf_pairs__HOXB2_ETV1_ACCGGAAATGA_CAP	4.23	0.106	21	RPL11;RPL13;RPL13A;RPL14;RPL18A;RPL19;RPL21;RPL24;RPL28;RPL30;RPL32;RPL34;RPL7;RPS12;RPS18;RPS19;RPS21;RPS27;RPS27A;RPS7;RPS8
HOXB2	purple	taipale_tf_pairs__HOXB2_ELF1_SMGGAAGTMRTTA_CAP	3.32	0.0858	16	RPL14;RPL19;RPL21;RPL24;RPL28;RPL32;RPL34;RPL9;RPS12;RPS16;RPS18;RPS19;RPS21;RPS27;RPS3;RPS7
HOXB2	purple	taipale_tf_pairs__HOXB2_ELK3_RSCGGAAGTMRTTA_CAP	3.13	0.0816	17	RPL11;RPL13A;RPL18A;RPL19;RPL21;RPL28;RPL32;RPL34;RPL9;RPS16;RPS18;RPS19;RPS20;RPS21;RPS27;RPS3;RPS7
HOXB2	purple	taipale_tf_pairs__HOXB2_ELK3_TAATGNNNNNCGGAAGTN_CAP	3.7	0.0941	15	RPL18A;RPL19;RPL21;RPL24;RPL28;RPL30;RPL32;RPL34;RPL7;RPS15A;RPS18;RPS19;RPS20;RPS21;RPS7
HOXB2	purple	taipale_tf_pairs__HOXB2_ETV4_ACCGGAAATGAN_CAP	4.38	0.109	20	RPL11;RPL13;RPL13A;RPL14;RPL18A;RPL19;RPL21;RPL24;RPL28;RPL30;RPL32;RPL34;RPL7;RPS12;RPS18;RPS19;RPS21;RPS27;RPS3;RPS8
KDM5B	purple	dbcorrdb__KDM5B__ENCSR000AQA_1__m1	3.06	0.0801	25	RPL11;RPL13;RPL13A;RPL14;RPL18A;RPL19;RPL21;RPL24;RPL28;RPL30;RPL32;RPL34;RPL9;RPS10;RPS12;RPS16;RPS18;RPS19;RPS20;RPS21;RPS27;RPS27A;RPS3;RPS7;RPS8
MAFA	purple	taipale_cyt_meth__MAFA_NYGCTGAYGTCAGCRN_eDBD	3.11	0.0812	4	RPL21;RPL24;RPS20;RPS9
MAFG	purple	taipale_cyt_meth__MAFG_NYGCTGAYRTCAGCRN_eDBD	3.24	0.0841	3	RPL21;RPS20;RPS9
MEIS1	purple	taipale_tf_pairs__MEIS1_ELF1_NTGCCGGAAGTN_CAP_repr	3.73	0.0948	22	RPL11;RPL13A;RPL18A;RPL19;RPL21;RPL24;RPL28;RPL30;RPL32;RPL34;RPL7;RPL8;RPL9;RPS12;RPS16;RPS18;RPS19;RPS20;RPS21;RPS27;RPS27A;RPS7
NR2C2	purple	cisbp__M4549	4.91	0.121	13	RPL19;RPL28;RPL30;RPL32;RPL34;RPL8;RPL9;RPS12;RPS18;RPS19;RPS21;RPS7;RPS8
NR2C2	purple	cisbp__M4554	6.15	0.148	7	RPL32;RPL34;RPL8;RPS12;RPS18;RPS21;RPS7
NR2C2	purple	cisbp__M4700	6.95	0.166	8	RPL30;RPL32;RPL34;RPL8;RPS12;RPS18;RPS21;RPS7
NR2C2	purple	dbcorrdb__NR2C2__ENCSR000EVS_1__m1	4.98	0.122	19	RPL11;RPL13A;RPL19;RPL21;RPL23;RPL28;RPL30;RPL32;RPL34;RPL8;RPL9;RPS12;RPS18;RPS19;RPS21;RPS27;RPS27A;RPS7;RPS8
NR2C2	purple	dbcorrdb__NR2C2__ENCSR000EVN_1__m1	4.86	0.12	15	RPL11;RPL13A;RPL19;RPL28;RPL30;RPL32;RPL34;RPL8;RPL9;RPS12;RPS18;RPS19;RPS21;RPS7;RPS8
NR2C2	purple	cisbp__M4602	4.63	0.115	12	RPL28;RPL30;RPL32;RPL34;RPL8;RPL9;RPS12;RPS18;RPS19;RPS21;RPS7;RPS8
NR3C1	purple	transfac_pro__M04760	4.55	0.113	4	RPL10A;RPL7A;RPS15A;RPS28
NRF1	purple	cisbp__M5688	3.3	0.0853	3	RPL14;RPL7;RPS12
NRF1	purple	taipale__NRF1_full_YGCGCATGCGCN_repr	3.34	0.0864	16	RPL10A;RPL13A;RPL14;RPL18A;RPL19;RPL21;RPL35A;RPL7;RPL7A;RPL8;RPL9;RPS10;RPS12;RPS16;RPS3;RPS9
NRF1	purple	transfac_pro__M00652	3.36	0.0867	4	RPL14;RPL19;RPL7;RPS12
NRF1	purple	transfac_pro__M04862	5.55	0.135	5	RPL19;RPL28;RPL30;RPS27;RPS7
ONECUT2	purple	taipale_tf_pairs__ETV2_ONECUT2_NRTCRATANCGGAARYN_CAP_repr	3.36	0.0868	15	RPL13A;RPL18A;RPL23;RPL28;RPL30;RPL32;RPL7;RPL7A;RPL8;RPS18;RPS19;RPS20;RPS27;RPS7;RPS9
PHF8	purple	dbcorrdb__PHF8__ENCSR000AQH_1__m1	5.1	0.125	24	RPL11;RPL13;RPL13A;RPL14;RPL18A;RPL19;RPL21;RPL23;RPL24;RPL28;RPL30;RPL32;RPL34;RPL8;RPS12;RPS16;RPS18;RPS19;RPS21;RPS27;RPS27A;RPS3;RPS7;RPS8
PML	purple	dbcorrdb__PML__ENCSR000BQM_1__m1	4.59	0.114	26	RPL11;RPL13;RPL13A;RPL14;RPL18A;RPL19;RPL21;RPL23;RPL24;RPL28;RPL30;RPL32;RPL34;RPL7;RPL8;RPL9;RPS12;RPS18;RPS19;RPS20;RPS21;RPS27;RPS27A;RPS3;RPS7;RPS8
POLR2A	purple	dbcorrdb__POLR2A__ENCSR000EEM_1__m1	6.49	0.156	26	RPL11;RPL13;RPL13A;RPL14;RPL18A;RPL19;RPL21;RPL23;RPL28;RPL30;RPL32;RPL34;RPL7;RPL8;RPL9;RPS12;RPS16;RPS18;RPS19;RPS21;RPS27;RPS27A;RPS3;RPS7;RPS8;RPS9
POLR2A	purple	dbcorrdb__POLR2A__ENCSR000EAJ_1__m1	5.88	0.142	22	RPL10A;RPL11;RPL13A;RPL14;RPL18A;RPL19;RPL21;RPL23;RPL28;RPL30;RPL32;RPL34;RPL7;RPL9;RPS12;RPS16;RPS18;RPS19;RPS21;RPS27A;RPS3;RPS7
POLR2A	purple	dbcorrdb__POLR2A__ENCSR000DPA_1__m1	5.52	0.134	28	RPL11;RPL13;RPL13A;RPL14;RPL18A;RPL19;RPL21;RPL23;RPL24;RPL28;RPL30;RPL32;RPL34;RPL7;RPL8;RPL9;RPS12;RPS16;RPS18;RPS19;RPS20;RPS21;RPS27;RPS27A;RPS3;RPS7;RPS8;RPS9
POLR2A	purple	dbcorrdb__POLR2A__ENCSR000FAX_1__m1	5.27	0.129	26	RPL10A;RPL11;RPL13;RPL13A;RPL14;RPL18A;RPL19;RPL21;RPL23;RPL28;RPL30;RPL32;RPL34;RPL7;RPL8;RPL9;RPS12;RPS16;RPS18;RPS19;RPS20;RPS21;RPS27;RPS27A;RPS3;RPS7
POLR2A	purple	dbcorrdb__POLR2A__ENCSR000DPC_1__m1	5.22	0.128	25	RPL10A;RPL11;RPL13;RPL13A;RPL14;RPL18A;RPL19;RPL21;RPL23;RPL28;RPL30;RPL32;RPL34;RPL7;RPL8;RPL9;RPS12;RPS16;RPS18;RPS19;RPS21;RPS27;RPS7;RPS8;RPS9
POLR2A	purple	dbcorrdb__POLR2A__ENCSR000BGO_1__m1	5.11	0.125	26	RPL11;RPL13;RPL13A;RPL14;RPL18A;RPL19;RPL21;RPL23;RPL24;RPL28;RPL30;RPL32;RPL34;RPL7;RPL8;RPL9;RPS12;RPS18;RPS19;RPS21;RPS27;RPS27A;RPS3;RPS7;RPS8;RPS9
POLR2A	purple	dbcorrdb__POLR2A__ENCSR000FAY_1__m1	4.97	0.122	25	RPL10A;RPL11;RPL13;RPL13A;RPL14;RPL18A;RPL19;RPL21;RPL23;RPL28;RPL30;RPL32;RPL34;RPL35A;RPL7;RPL8;RPL9;RPS12;RPS16;RPS18;RPS19;RPS20;RPS21;RPS27A;RPS7
POLR2A	purple	dbcorrdb__POLR2A__ENCSR000BMR_1__m1	4.91	0.121	18	RPL11;RPL13A;RPL18A;RPL19;RPL21;RPL28;RPL30;RPL32;RPL34;RPL8;RPS12;RPS18;RPS19;RPS21;RPS27;RPS3;RPS7;RPS8
POLR2A	purple	dbcorrdb__POLR2A__ENCSR000EAY_1__m1	4.9	0.121	21	RPL10A;RPL11;RPL13A;RPL14;RPL18A;RPL19;RPL21;RPL23;RPL28;RPL30;RPL32;RPL34;RPL7;RPL8;RPS12;RPS16;RPS18;RPS19;RPS21;RPS3;RPS8
POLR2A	purple	dbcorrdb__POLR2A__ENCSR000DMT_1__m1	4.87	0.12	23	RPL10A;RPL11;RPL13;RPL13A;RPL14;RPL18A;RPL19;RPL21;RPL23;RPL28;RPL30;RPL32;RPL7;RPL9;RPS12;RPS16;RPS18;RPS19;RPS20;RPS21;RPS27;RPS27A;RPS7
POLR2A	purple	dbcorrdb__POLR2A__ENCSR000EBK_1__m1	4.76	0.118	21	RPL11;RPL13A;RPL14;RPL18A;RPL19;RPL21;RPL28;RPL30;RPL32;RPL34;RPL7;RPL8;RPL9;RPS12;RPS18;RPS19;RPS21;RPS27;RPS3;RPS7;RPS8
POLR2A	purple	dbcorrdb__POLR2A__ENCSR000EXO_1__m1	4.72	0.117	26	RPL10A;RPL11;RPL13A;RPL14;RPL18A;RPL19;RPL21;RPL23;RPL28;RPL30;RPL32;RPL34;RPL35A;RPL7;RPL9;RPS12;RPS16;RPS18;RPS19;RPS20;RPS21;RPS27;RPS27A;RPS7;RPS8;RPS9
POLR2A	purple	dbcorrdb__POLR2A__ENCSR000EAU_1__m1	4.69	0.116	20	RPL11;RPL13A;RPL14;RPL18A;RPL19;RPL21;RPL23;RPL28;RPL30;RPL32;RPL7;RPL8;RPS12;RPS18;RPS19;RPS21;RPS27A;RPS3;RPS7;RPS8
POLR2A	purple	dbcorrdb__POLR2A__ENCSR000DLJ_1__m1	4.6	0.114	22	RPL10A;RPL11;RPL13A;RPL18;RPL19;RPL21;RPL23;RPL28;RPL32;RPL35A;RPL7A;RPL9;RPS10;RPS12;RPS16;RPS19;RPS20;RPS21;RPS27;RPS3;RPS8;RPS9
POLR2A	purple	dbcorrdb__POLR2A__ENCSR000FAW_1__m1	4.54	0.113	19	RPL10A;RPL13A;RPL14;RPL18A;RPL19;RPL21;RPL28;RPL30;RPL32;RPL7;RPL8;RPS12;RPS16;RPS18;RPS19;RPS21;RPS27;RPS7;RPS8
POLR2A	purple	dbcorrdb__POLR2A__ENCSR000EHP_1__m1	4.52	0.112	23	RPL11;RPL13A;RPL14;RPL18A;RPL19;RPL21;RPL23;RPL24;RPL28;RPL30;RPL32;RPL34;RPL7;RPL8;RPS12;RPS16;RPS18;RPS19;RPS21;RPS27A;RPS3;RPS7;RPS8
POLR2A	purple	dbcorrdb__POLR2A__ENCSR000EAD_1__m1	4.46	0.111	24	RPL10A;RPL11;RPL13;RPL13A;RPL14;RPL18A;RPL19;RPL21;RPL23;RPL28;RPL30;RPL32;RPL34;RPL7;RPL8;RPL9;RPS12;RPS16;RPS18;RPS19;RPS21;RPS27;RPS7;RPS8
POLR2A	purple	dbcorrdb__POLR2A__ENCSR000EZL_1__m1	4.34	0.108	19	RPL11;RPL13A;RPL14;RPL18A;RPL19;RPL21;RPL23;RPL28;RPL30;RPL32;RPL8;RPS12;RPS18;RPS19;RPS21;RPS27A;RPS3;RPS7;RPS8
POLR2A	purple	dbcorrdb__POLR2A__ENCSR000DLY_1__m1	4.17	0.105	22	RPL10A;RPL13A;RPL14;RPL18A;RPL19;RPL21;RPL23;RPL28;RPL30;RPL32;RPL34;RPL7;RPL8;RPL9;RPS12;RPS16;RPS18;RPS19;RPS21;RPS27;RPS7;RPS8
POLR2A	purple	dbcorrdb__POLR2A__ENCSR000FAJ_1__m1	3.95	0.0998	15	RPL10A;RPL13A;RPL14;RPL18A;RPL19;RPL21;RPL32;RPL34;RPL7;RPL7A;RPL9;RPS15A;RPS16;RPS19;RPS27
POLR2A	purple	dbcorrdb__POLR2A__ENCSR000EXX_1__m1	3.87	0.098	23	RPL10A;RPL11;RPL13A;RPL14;RPL18A;RPL19;RPL21;RPL23;RPL28;RPL30;RPL32;RPL34;RPL7;RPL8;RPL9;RPS12;RPS16;RPS18;RPS19;RPS21;RPS27;RPS7;RPS8
POLR2A	purple	dbcorrdb__POLR2AphosphoS2__ENCSR000ECT_1__m1	3.86	0.0977	23	RPL10A;RPL11;RPL13A;RPL14;RPL18A;RPL19;RPL21;RPL23;RPL28;RPL30;RPL32;RPL34;RPL7;RPL8;RPS12;RPS16;RPS18;RPS19;RPS21;RPS27A;RPS3;RPS7;RPS8
POLR2A	purple	dbcorrdb__POLR2A__ENCSR000DLM_1__m1	3.71	0.0944	13	RPL13A;RPL14;RPL19;RPL21;RPL23;RPL32;RPL34;RPL9;RPS12;RPS18;RPS19;RPS27;RPS8
POLR2A	purple	dbcorrdb__POLR2A__ENCSR000FAJ_1__m2	3.58	0.0916	16	RPL11;RPL13;RPL13A;RPL18;RPL18A;RPL19;RPL21;RPL28;RPL34;RPL9;RPS18;RPS19;RPS27;RPS3;RPS8;RPS9
POLR2A	purple	dbcorrdb__POLR2A__ENCSR000EBC_1__m1	3.54	0.0908	21	RPL10A;RPL13A;RPL14;RPL18A;RPL19;RPL21;RPL28;RPL30;RPL32;RPL34;RPL7;RPL8;RPS12;RPS16;RPS18;RPS19;RPS21;RPS27;RPS3;RPS7;RPS8
POLR2A	purple	dbcorrdb__POLR2A__ENCSR000EYW_1__m2	3.45	0.0887	20	RPL10A;RPL11;RPL13;RPL13A;RPL14;RPL18;RPL18A;RPL19;RPL23;RPL28;RPL32;RPL9;RPS12;RPS15A;RPS19;RPS20;RPS21;RPS3;RPS8;RPS9
POLR2A	purple	dbcorrdb__POLR2A__ENCSR000EBG_1__m1	3.44	0.0886	23	RPL11;RPL13A;RPL14;RPL18A;RPL19;RPL21;RPL23;RPL28;RPL30;RPL32;RPL34;RPL7;RPL8;RPL9;RPS12;RPS16;RPS18;RPS19;RPS21;RPS27;RPS3;RPS7;RPS8
POLR2A	purple	dbcorrdb__POLR2A__ENCSR000BGD_1__m1	3.32	0.0858	18	RPL13A;RPL14;RPL18;RPL19;RPL21;RPL30;RPL32;RPL34;RPL35A;RPL7;RPL7A;RPL9;RPS10;RPS15A;RPS19;RPS20;RPS27;RPS3
POLR2A	purple	dbcorrdb__POLR2A__ENCSR000FAL_1__m1	3.32	0.0858	23	RPL10A;RPL11;RPL13A;RPL14;RPL18A;RPL19;RPL21;RPL23;RPL28;RPL30;RPL32;RPL34;RPL7;RPL8;RPL9;RPS12;RPS16;RPS18;RPS19;RPS21;RPS3;RPS7;RPS8
POLR2A	purple	dbcorrdb__POLR2A__ENCSR000EFK_1__m2	3.17	0.0825	22	RPL10A;RPL11;RPL13;RPL13A;RPL14;RPL18A;RPL19;RPL21;RPL23;RPL28;RPL32;RPL35A;RPL9;RPS12;RPS15A;RPS18;RPS19;RPS20;RPS27;RPS7;RPS8;RPS9
POLR2A	purple	dbcorrdb__POLR2A__ENCSR000BHZ_1__m1	3.15	0.0821	22	RPL10A;RPL11;RPL13A;RPL14;RPL18A;RPL19;RPL21;RPL23;RPL28;RPL30;RPL32;RPL7;RPL8;RPL9;RPS12;RPS18;RPS19;RPS20;RPS21;RPS27;RPS27A;RPS7
POLR2A	purple	dbcorrdb__POLR2AphosphoS2__ENCSR000ECT_1__m2	3.02	0.0793	15	RPL13;RPL13A;RPL14;RPL18;RPL19;RPL28;RPL34;RPL7;RPL9;RPS12;RPS16;RPS21;RPS27;RPS8;RPS9
POLR2A	purple	dbcorrdb__POLR2A__ENCSR000BHN_1__m1	6.4	0.154	17	RPL11;RPL13A;RPL14;RPL19;RPL21;RPL23;RPL32;RPL34;RPL9;RPS12;RPS16;RPS18;RPS19;RPS27;RPS27A;RPS8;RPS9
POLR2A	purple	dbcorrdb__POLR2AphosphoS2__ENCSR000DZK_1__m1	5.66	0.138	18	RPL11;RPL13A;RPL14;RPL19;RPL21;RPL23;RPL24;RPL32;RPL34;RPL35A;RPL7;RPL9;RPS12;RPS18;RPS19;RPS27;RPS7;RPS9
POLR2A	purple	dbcorrdb__POLR2A__ENCSR000EAM_1__m1	3.13	0.0816	23	RPL10A;RPL11;RPL13A;RPL14;RPL18A;RPL19;RPL21;RPL23;RPL28;RPL30;RPL32;RPL7;RPL8;RPL9;RPS12;RPS16;RPS18;RPS19;RPS21;RPS27A;RPS3;RPS7;RPS8
POLR2A	purple	dbcorrdb__POLR2A__ENCSR000BIK_1__m1	3.38	0.0871	17	RPL10A;RPL11;RPL13A;RPL14;RPL18A;RPL19;RPL21;RPL28;RPL30;RPL32;RPL7;RPL9;RPS12;RPS18;RPS19;RPS21;RPS27A
POLR2A	purple	dbcorrdb__POLR2A__ENCSR000BJM_1__m1	3.51	0.09	24	RPL10A;RPL11;RPL13A;RPL14;RPL18A;RPL19;RPL21;RPL23;RPL28;RPL30;RPL32;RPL34;RPL7;RPL8;RPL9;RPS12;RPS16;RPS18;RPS19;RPS20;RPS21;RPS27A;RPS7;RPS8
POLR2A	purple	dbcorrdb__POLR2A__ENCSR000DKT_1__m1	3.32	0.0858	25	RPL10A;RPL11;RPL13;RPL13A;RPL14;RPL18A;RPL19;RPL21;RPL23;RPL28;RPL30;RPL32;RPL7;RPL8;RPL9;RPS12;RPS16;RPS18;RPS19;RPS20;RPS21;RPS27;RPS27A;RPS3;RPS7
RARG	purple	hdpi__RARG	6.33	0.152	19	RPL11;RPL13A;RPL14;RPL18A;RPL19;RPL21;RPL28;RPL30;RPL32;RPL34;RPL8;RPS16;RPS18;RPS19;RPS20;RPS21;RPS27;RPS27A;RPS7
RBBP5	purple	dbcorrdb__RBBP5__ENCSR000AQI_1__m1	3.09	0.0807	14	RPL11;RPL13A;RPL14;RPL18A;RPL19;RPL21;RPL28;RPL30;RPL32;RPL34;RPS18;RPS19;RPS21;RPS7
RCOR1	purple	dbcorrdb__RCOR1__ENCSR000DZC_1__m1	3.75	0.0953	12	RPL10A;RPL21;RPL28;RPL32;RPL7;RPL7A;RPS12;RPS15A;RPS16;RPS19;RPS28;RPS9
REL	purple	stark__MRYTTCCGYY	4.29	0.107	20	RPL11;RPL13;RPL13A;RPL14;RPL18A;RPL19;RPL21;RPL28;RPL30;RPL32;RPS12;RPS16;RPS18;RPS19;RPS20;RPS21;RPS27;RPS27A;RPS3;RPS7
RELA	purple	stark__MRYTTCCGYY	4.29	0.107	20	RPL11;RPL13;RPL13A;RPL14;RPL18A;RPL19;RPL21;RPL28;RPL30;RPL32;RPS12;RPS16;RPS18;RPS19;RPS20;RPS21;RPS27;RPS27A;RPS3;RPS7
RELB	purple	stark__MRYTTCCGYY	4.29	0.107	20	RPL11;RPL13;RPL13A;RPL14;RPL18A;RPL19;RPL21;RPL28;RPL30;RPL32;RPS12;RPS16;RPS18;RPS19;RPS20;RPS21;RPS27;RPS27A;RPS3;RPS7
RFX5	purple	taipale_tf_pairs__ETV2_RFX5_NACTTCCGGYNNNNGCAACSN_CAP_repr	3.71	0.0945	4	RPL19;RPL32;RPS19;RPS21
SIN3A	purple	dbcorrdb__SIN3A__ENCSR000BPB_1__m1	5.07	0.124	6	RPL10A;RPL13A;RPL32;RPL7A;RPL9;RPS15A
SIN3A	purple	dbcorrdb__SIN3A__ENCSR000BLR_1__m2	3.75	0.0953	23	RPL11;RPL13A;RPL18A;RPL19;RPL21;RPL23;RPL28;RPL30;RPL32;RPL34;RPL8;RPL9;RPS12;RPS16;RPS18;RPS19;RPS20;RPS21;RPS27;RPS27A;RPS3;RPS7;RPS8
SIN3A	purple	dbcorrdb__SIN3A__ENCSR000BGL_1__m1	3.94	0.0996	20	RPL11;RPL13A;RPL14;RPL18A;RPL19;RPL21;RPL23;RPL28;RPL30;RPL32;RPL34;RPL8;RPS12;RPS18;RPS19;RPS21;RPS27;RPS3;RPS7;RPS8
SIX5	purple	dbcorrdb__SIX5__ENCSR000BJE_1__m3	3.8	0.0965	12	RPL10A;RPL13A;RPL14;RPL19;RPL21;RPL28;RPL7;RPL8;RPL9;RPS12;RPS16;RPS20
SOX15	purple	taipale_tf_pairs__ETV2_SOX15_RSCGGAANNNNNNYWTTGT_CAP_repr	4.72	0.117	8	RPL19;RPL21;RPL28;RPL32;RPS18;RPS19;RPS20;RPS21
SOX15	purple	taipale_tf_pairs__ETV2_SOX15_RSCGGAANNNNNNNYWTTGT_CAP_repr	3.33	0.0861	8	RPL18A;RPL19;RPL21;RPL23;RPL28;RPL32;RPS18;RPS19
SP2	purple	c2h2_zfs__M3827	3.4	0.0876	4	RPL18;RPL19;RPS7;RPS9
SPDEF	purple	cisbp__M0701	3.29	0.0851	17	RPL11;RPL13A;RPL18A;RPL19;RPL21;RPL28;RPL32;RPL34;RPS12;RPS16;RPS18;RPS19;RPS20;RPS21;RPS27;RPS7;RPS8
SPDEF	purple	taipale__SPDEF_DBD_AMCCGGATGTN_repr	3.06	0.0802	15	RPL13A;RPL19;RPL21;RPL28;RPL30;RPL32;RPL34;RPL7;RPL9;RPS12;RPS18;RPS21;RPS27;RPS7;RPS8
SPDEF	purple	cisbp__M5857	3.09	0.0808	16	RPL13A;RPL19;RPL21;RPL28;RPL30;RPL32;RPL34;RPL7;RPL9;RPS12;RPS18;RPS19;RPS21;RPS27;RPS7;RPS8
SPDEF	purple	taipale_cyt_meth__SPDEF_NAMCCGGATGTN_FL	3.27	0.0846	13	RPL18A;RPL19;RPL21;RPL28;RPL30;RPL32;RPL34;RPS12;RPS18;RPS19;RPS21;RPS27;RPS7
SPDEF	purple	taipale_cyt_meth__SPDEF_NAMCCGGATGTN_eDBD	3.74	0.0951	19	RPL11;RPL13A;RPL18A;RPL19;RPL21;RPL28;RPL30;RPL32;RPL34;RPL9;RPS12;RPS18;RPS19;RPS20;RPS21;RPS27;RPS27A;RPS7;RPS8
SPI1	purple	cisbp__M0686	3.52	0.0902	5	RPL19;RPL28;RPL32;RPS18;RPS19
SPIB	purple	transfac_pro__M02041	3.15	0.0821	13	RPL10A;RPL18A;RPL19;RPL21;RPL28;RPL30;RPL32;RPL34;RPS18;RPS19;RPS21;RPS27;RPS27A
SPIC	purple	transfac_pro__M02042	3.72	0.0947	7	RPL28;RPL32;RPL34;RPS18;RPS19;RPS21;RPS27
SREBF2	purple	taipale_tf_pairs__ELK1_SREBF2_RSCGGAANTSRCGTGA_CAP_repr	3.62	0.0925	23	RPL11;RPL13;RPL13A;RPL14;RPL18A;RPL19;RPL21;RPL24;RPL28;RPL32;RPL34;RPL35A;RPL7A;RPL9;RPS12;RPS15A;RPS16;RPS18;RPS19;RPS20;RPS27;RPS28;RPS8
SRF	purple	dbcorrdb__SRF__ENCSR000BGE_1__m2	5.12	0.126	18	RPL13A;RPL14;RPL18A;RPL19;RPL21;RPL24;RPL28;RPL30;RPL32;RPL34;RPS12;RPS18;RPS19;RPS21;RPS27;RPS3;RPS7;RPS8
STAT1	purple	transfac_pro__M00492	3.42	0.0881	14	RPL11;RPL18A;RPL19;RPL21;RPL24;RPL28;RPL30;RPL32;RPS18;RPS19;RPS21;RPS27;RPS27A;RPS7
TAF1	purple	dbcorrdb__TAF1__ENCSR000BGS_1__m2	5.38	0.131	21	RPL11;RPL13A;RPL14;RPL18A;RPL19;RPL21;RPL23;RPL24;RPL28;RPL30;RPL32;RPL34;RPL8;RPS12;RPS16;RPS18;RPS19;RPS21;RPS3;RPS7;RPS8
TAF1	purple	dbcorrdb__TAF1__ENCSR000BPF_1__m2	4.81	0.119	23	RPL13;RPL13A;RPL14;RPL19;RPL21;RPL23;RPL24;RPL28;RPL30;RPL32;RPL34;RPL7;RPL9;RPS12;RPS16;RPS18;RPS19;RPS20;RPS21;RPS27;RPS3;RPS7;RPS8
TAF1	purple	dbcorrdb__TAF1__ENCSR000BKS_1__m2	4.69	0.116	21	RPL11;RPL13;RPL13A;RPL18A;RPL19;RPL21;RPL23;RPL28;RPL30;RPL32;RPL34;RPL8;RPS12;RPS16;RPS18;RPS19;RPS21;RPS27;RPS3;RPS7;RPS8
TAF1	purple	transfac_pro__M04848	4.53	0.113	5	RPL19;RPL28;RPL30;RPS21;RPS27
TAF1	purple	transfac_pro__M04893	4.38	0.109	21	RPL11;RPL13A;RPL14;RPL18A;RPL19;RPL21;RPL28;RPL30;RPL32;RPL34;RPL35A;RPL9;RPS12;RPS16;RPS18;RPS19;RPS21;RPS27;RPS27A;RPS7;RPS8
TAF1	purple	dbcorrdb__TAF1__ENCSR000BQF_1__m1	4.13	0.104	16	RPL10A;RPL13A;RPL14;RPL19;RPL21;RPL28;RPL30;RPL32;RPL34;RPL8;RPL9;RPS12;RPS18;RPS19;RPS21;RPS8
TAF1	purple	dbcorrdb__TAF1__ENCSR000BPF_1__m1	4.01	0.101	24	RPL10A;RPL11;RPL13;RPL13A;RPL14;RPL18A;RPL19;RPL21;RPL23;RPL28;RPL30;RPL32;RPL7;RPL8;RPS12;RPS16;RPS18;RPS19;RPS21;RPS27A;RPS3;RPS7;RPS8;RPS9
TAF1	purple	transfac_pro__M04794	3.5	0.0897	12	RPL13A;RPL18A;RPL19;RPL21;RPL23;RPL28;RPL30;RPL34;RPL7;RPS18;RPS7;RPS8
TAF1	purple	dbcorrdb__TAF1__ENCSR000BHO_1__m1	3.22	0.0837	16	RPL11;RPL13A;RPL14;RPL19;RPL21;RPL24;RPL30;RPL32;RPL34;RPL9;RPS10;RPS12;RPS18;RPS19;RPS20;RPS21
TAF1	purple	dbcorrdb__TAF1__ENCSR000BHT_1__m2	5.37	0.131	22	RPL13;RPL13A;RPL14;RPL18A;RPL19;RPL21;RPL23;RPL28;RPL30;RPL32;RPL34;RPL7;RPL8;RPL9;RPS12;RPS18;RPS19;RPS21;RPS27;RPS3;RPS7;RPS8
TAF1	purple	dbcorrdb__TAF1__ENCSR000BHT_1__m1	3.97	0.1	15	RPL13A;RPL14;RPL18A;RPL19;RPL21;RPL28;RPL30;RPL32;RPL34;RPL9;RPS12;RPS18;RPS19;RPS20;RPS21
TAF1	purple	dbcorrdb__TAF1__ENCSR000BKS_1__m1	3.43	0.0882	21	RPL10A;RPL13A;RPL14;RPL18A;RPL19;RPL21;RPL24;RPL28;RPL30;RPL32;RPL34;RPL8;RPL9;RPS12;RPS16;RPS18;RPS19;RPS20;RPS21;RPS7;RPS8
TAF1	purple	dbcorrdb__TAF1__ENCSR000BGS_1__m1	3.03	0.0794	19	RPL13;RPL13A;RPL14;RPL19;RPL21;RPL23;RPL24;RPL28;RPL30;RPL32;RPL34;RPL7;RPL9;RPS10;RPS12;RPS18;RPS19;RPS27;RPS7
TBP	purple	dbcorrdb__TBP__ENCSR000ECB_1__m3	5.19	0.127	22	RPL11;RPL13A;RPL14;RPL18A;RPL19;RPL23;RPL28;RPL30;RPL32;RPL7;RPL9;RPS12;RPS16;RPS18;RPS19;RPS20;RPS21;RPS27;RPS27A;RPS7;RPS8;RPS9
TBP	purple	dbcorrdb__TBP__ENCSR000EEL_1__m5	3.11	0.0813	20	RPL10A;RPL11;RPL13A;RPL14;RPL18A;RPL19;RPL21;RPL23;RPL28;RPL32;RPL35A;RPL7;RPL9;RPS12;RPS15A;RPS16;RPS18;RPS19;RPS27A;RPS8
TBP	purple	dbcorrdb__TBP__ENCSR000EDD_1__m3	3.51	0.0899	22	RPL10A;RPL11;RPL13A;RPL14;RPL19;RPL23;RPL32;RPL34;RPL35A;RPL7;RPL9;RPS10;RPS12;RPS15A;RPS18;RPS19;RPS20;RPS27;RPS27A;RPS7;RPS8;RPS9
TBX21	purple	taipale_tf_pairs__ELK1_TBX21_TNRCACCGGAAGNN_CAP_repr	3.11	0.0811	19	RPL11;RPL13A;RPL18A;RPL19;RPL21;RPL28;RPL30;RPL32;RPL34;RPL8;RPL9;RPS12;RPS18;RPS19;RPS21;RPS27;RPS27A;RPS3;RPS7
TEAD4	purple	taipale_tf_pairs__TEAD4_ETV1_RSCGGAAATRCM_CAP	5.27	0.129	5	RPL28;RPL32;RPS18;RPS20;RPS27
TEAD4	purple	taipale_tf_pairs__TEAD4_ERG_RSCGGAAATRCC_CAP	4.06	0.102	6	RPL28;RPL32;RPL34;RPS18;RPS21;RPS27
TEAD4	purple	taipale_tf_pairs__TEAD4_ERG_RSCGGAAATRCC_CAP_repr	4.61	0.114	17	RPL11;RPL13;RPL13A;RPL18A;RPL19;RPL21;RPL28;RPL30;RPL32;RPL34;RPS10;RPS12;RPS18;RPS19;RPS20;RPS21;RPS27
TEAD4	purple	taipale_tf_pairs__TEAD4_ELK1_RGAATSCGGAAGYN_CAP	4.51	0.112	10	RPL13A;RPL19;RPL28;RPL7A;RPS12;RPS16;RPS18;RPS20;RPS27;RPS7
TEF	purple	taipale_tf_pairs__ETV2_TEF_RSCGGAWNTTRCGYAAN_CAP	6.16	0.148	8	RPL13;RPL13A;RPL19;RPL34;RPS18;RPS19;RPS27;RPS8
TEF	purple	cisbp__M4992	3.38	0.0871	11	RPL11;RPL13A;RPL18;RPL19;RPL23;RPL24;RPL34;RPL9;RPS18;RPS8;RPS9
TEF	purple	transfac_pro__M09010	3.56	0.0911	15	RPL11;RPL13;RPL13A;RPL18;RPL19;RPL21;RPL23;RPL24;RPL34;RPL9;RPS10;RPS18;RPS27;RPS27A;RPS9
TEF	purple	taipale_tf_pairs__ETV2_TEF_TTACGTNNNNNNNNNCCGGAANN_CAP_repr	4.78	0.118	4	RPL11;RPL21;RPL32;RPS18
TEF	purple	taipale_tf_pairs__ELK1_TEF_NSCGGAWNTTACGTAAN_CAP	6.59	0.158	9	RPL13;RPL13A;RPL19;RPL24;RPL34;RPS18;RPS19;RPS27;RPS8
THAP1	purple	transfac_pro__M04858	3.65	0.093	4	RPL13A;RPL14;RPL34;RPS27
THAP1	purple	dbcorrdb__THAP1__ENCSR000BNN_1__m2	5.31	0.13	21	RPL10A;RPL11;RPL13A;RPL14;RPL18A;RPL19;RPL21;RPL24;RPL28;RPL32;RPL7;RPL9;RPS12;RPS16;RPS18;RPS19;RPS20;RPS27;RPS27A;RPS3;RPS7
TP73	purple	hdpi__TP73	4.51	0.112	20	RPL10A;RPL13;RPL13A;RPL14;RPL19;RPL21;RPL23;RPL24;RPL28;RPL30;RPL32;RPL35A;RPL7;RPS15A;RPS16;RPS18;RPS19;RPS20;RPS27;RPS7
WRNIP1	purple	dbcorrdb__WRNIP1__ENCSR000EAA_1__m1	3.44	0.0884	16	RPL10A;RPL13A;RPL14;RPL19;RPL21;RPL28;RPL30;RPL32;RPL7;RPL9;RPS12;RPS16;RPS18;RPS19;RPS27;RPS7
ZBED1	purple	taipale_cyt_meth__ZBED1_NTRTCGCGAYAN_eDBD_meth_repr	4.67	0.116	17	RPL10A;RPL11;RPL13A;RPL18;RPL21;RPL32;RPL7;RPL7A;RPL9;RPS15A;RPS16;RPS18;RPS19;RPS20;RPS27;RPS28;RPS9
ZBED1	purple	hocomoco__ZBED1_HUMAN.H11MO.0.D	3.57	0.0914	5	RPL10A;RPL32;RPL7A;RPL9;RPS15A
ZBED1	purple	taipale__ZBED1_DBD_NTATCGCGAYATR_repr	3.52	0.0902	11	RPL10A;RPL11;RPL18;RPL18A;RPL32;RPL7A;RPL9;RPS15A;RPS16;RPS20;RPS9
ZBED1	purple	taipale_cyt_meth__ZBED1_NTRTCGCGAYAT_eDBD	5.81	0.141	7	RPL10A;RPL11;RPL32;RPL9;RPS15A;RPS16;RPS18
ZBED1	purple	cisbp__M5958	3.29	0.0852	17	RPL10A;RPL11;RPL18;RPL18A;RPL21;RPL24;RPL32;RPL7;RPL7A;RPL9;RPS15A;RPS16;RPS18;RPS20;RPS27;RPS28;RPS9
ZBTB33	purple	dbcorrdb__ZBTB33__ENCSR000BKF_1__m1	4.31	0.108	4	RPL10A;RPL7A;RPS15A;RPS28
ZBTB33	purple	dbcorrdb__ZBTB33__ENCSR000BPZ_1__m1	4.17	0.105	14	RPL10A;RPL13A;RPL21;RPL28;RPL7;RPL7A;RPL9;RPS12;RPS15A;RPS16;RPS19;RPS20;RPS28;RPS8
ZBTB33	purple	dbcorrdb__ZBTB33__ENCSR000BNY_1__m1	4.16	0.104	19	RPL10A;RPL11;RPL13A;RPL21;RPL23;RPL24;RPL28;RPL35A;RPL7;RPL7A;RPL9;RPS12;RPS15A;RPS16;RPS19;RPS27;RPS28;RPS8;RPS9
ZBTB33	purple	cisbp__M6320	4.12	0.103	6	RPL10A;RPL21;RPL7A;RPL9;RPS15A;RPS20
ZBTB33	purple	hocomoco__KAISO_HUMAN.H11MO.0.A	4.02	0.101	20	RPL10A;RPL13A;RPL18A;RPL21;RPL23;RPL24;RPL28;RPL32;RPL7;RPL7A;RPS12;RPS15A;RPS16;RPS18;RPS19;RPS20;RPS27;RPS28;RPS7;RPS9
ZBTB33	purple	jaspar__MA0527.1	4.42	0.11	4	RPL10A;RPL7A;RPS15A;RPS28
ZBTB33	purple	cisbp__M2323	4.39	0.109	4	RPL10A;RPL7A;RPS15A;RPS28
ZBTB33	purple	factorbook__UA1	4.64	0.115	18	RPL10A;RPL11;RPL13A;RPL21;RPL23;RPL24;RPL28;RPL32;RPL7;RPL7A;RPL9;RPS12;RPS15A;RPS18;RPS19;RPS20;RPS28;RPS9
ZBTB33	purple	hocomoco__KAISO_HUMAN.H11MO.2.A	4.19	0.105	6	RPL10A;RPL21;RPL7A;RPL9;RPS15A;RPS20
ZBTB33	purple	transfac_pro__M04691	4.98	0.122	4	RPL10A;RPL7A;RPS15A;RPS28
ZBTB33	purple	dbcorrdb__ZBTB33__ENCSR000BHC_1__m1	4.73	0.117	14	RPL10A;RPL13A;RPL24;RPL28;RPL7;RPL7A;RPL9;RPS12;RPS15A;RPS18;RPS19;RPS28;RPS8;RPS9
ZBTB33	purple	transfac_pro__M04923	4.03	0.101	5	RPL10A;RPL13A;RPL7A;RPL9;RPS15A
ZBTB33	purple	hocomoco__KAISO_HUMAN.H11MO.1.A	4.45	0.111	14	RPL10A;RPL18A;RPL21;RPL28;RPL7;RPL7A;RPL9;RPS12;RPS15A;RPS16;RPS19;RPS20;RPS28;RPS9
ZBTB33	purple	homer__GGNTCTCGCGAGAAC_ZBTB33	4.43	0.11	4	RPL10A;RPL7A;RPS15A;RPS28
ZBTB33	purple	dbcorrdb__ZBTB33__ENCSR000BHR_1__m1	4.63	0.115	18	RPL10A;RPL11;RPL13A;RPL21;RPL24;RPL28;RPL32;RPL7;RPL7A;RPL9;RPS12;RPS15A;RPS18;RPS19;RPS28;RPS7;RPS8;RPS9
ZNF143	purple	dbcorrdb__ZNF143__ENCSR000EGP_1__m3	3.93	0.0994	22	RPL10A;RPL13;RPL13A;RPL14;RPL18A;RPL19;RPL21;RPL28;RPL30;RPL32;RPL7;RPL8;RPL9;RPS12;RPS16;RPS18;RPS19;RPS20;RPS21;RPS27;RPS27A;RPS8
ZNF143	purple	cisbp__M5966	3.7	0.0942	7	RPL11;RPL13;RPL18A;RPL30;RPL35A;RPL7;RPS27A
ZNF143	purple	dbcorrdb__ZNF143__ENCSR000DZL_1__m1	3.39	0.0875	5	RPL13;RPL18A;RPL30;RPL35A;RPL7
ZNF143	purple	factorbook__ZNF143	3.15	0.0821	11	RPL11;RPL13;RPL18A;RPL30;RPL35A;RPL7;RPL8;RPS15A;RPS16;RPS27A;RPS28
ZNF143	purple	taipale__ZNF143_DBD_TWCCCAYAATGCATTG_repr	4.05	0.102	6	RPL13;RPL18A;RPL30;RPL35A;RPL7;RPS27A
ZNF25	purple	transfac_pro__M05682	5.44	0.133	10	RPL13A;RPL14;RPL18A;RPL19;RPL24;RPL7;RPS16;RPS20;RPS27;RPS27A
ZNF335	purple	hocomoco__ZN335_HUMAN.H11MO.0.A	5.62	0.137	5	RPL21;RPL7;RPS10;RPS12;RPS27A
ZNF43	purple	transfac_pro__M06120	3.69	0.094	21	RPL11;RPL13A;RPL18A;RPL19;RPL23;RPL24;RPL28;RPL30;RPL32;RPL35A;RPL9;RPS12;RPS15A;RPS16;RPS18;RPS19;RPS20;RPS27;RPS27A;RPS3;RPS7
ZNF76	purple	taipale_cyt_meth__ZNF76_NYYWCCCAYAATGCANYGCGN_eDBD	4.76	0.118	11	RPL11;RPL13;RPL18A;RPL30;RPL35A;RPL7;RPL8;RPS15A;RPS16;RPS19;RPS27A
ZNF76	purple	taipale_cyt_meth__ZNF76_NYWWCCCAYAATGCANYGCRN_eDBD_meth_repr	4.49	0.112	10	RPL11;RPL13;RPL18A;RPL23;RPL30;RPL35A;RPL7;RPS15A;RPS16;RPS27A
ZNF787	purple	transfac_pro__M06358	3.08	0.0806	1	RPL11
ZNF85	purple	transfac_pro__M06173	3.19	0.0831	15	RPL11;RPL19;RPL21;RPL23;RPL24;RPL28;RPL30;RPL32;RPL9;RPS15A;RPS18;RPS19;RPS27;RPS3;RPS7
